# Supplementary material for: Host-specific targets of Histomonas meleagridis antigens revealed by immunoprecipitation
Source: Sci Rep. 2025 Feb 17;15:5800. doi: 10.1038/s41598-025-88855-y (PMC11832935; doi:10.1038/s41598-025-88855-y)
Supplement: Supplementary file 1 — Supplementary Material 1 [file 41598_2025_88855_MOESM1_ESM.xlsx]

## Sheet: Final IP Database_150723
	Supplementary Table S1: Identified immunogenic proteins in H. meleagridis recognized by chicken and turkey immune sera.
			Histomonas IP - Chicken Sera													Histomonas IP - Turkey Sera
Accession	Accession	ProteinName	Peptides	Unique peptides	Species	ATT_1	ATT_2	ATT_3	VIR_1	VIR_2	VIR_3	FC manual log abundance	p-value	FDR-adjusted p-value	Fold change VIR/ATT	Peptides	PepUnique	Species	ATT_1	ATT_2	ATT_3	VIR_1	VIR_2	VIR_3	FC manual log abundance	p-value	FDR-adjusted p-value	Fold change VIR/ATT	Blast analysis
g10134.t1.VIR	KAH0796226	40S ribosomal protein S17-B	7	2	Hist	20.6912	21.2981	20.7199	20.2165	19.8324	19.7447	-1.96	0.01661	0.094	-2	6	2	Hist	19.52	19.73	19.86	19.14	19.46	19.63	-1.22	0.16931	0.355	-1.2	Ribosomal protein
g10140.t1.VIR	KAH0796232	MIF4G domain containing protein	2	2	Hist	19.36	18.27	19.17	0	0	0	-500487	0	0	-500487	ND	ND	ND	ND	ND	ND	ND	ND	ND	ND	ND	ND	ND	Regulatory processes
g1017.t1.VIR	KAH0806327	60S ribosomal protein L6	4	1	Hist	18.8368	19.5129	18.887	17.9312	17.7792	18.1539	-2.18	0.00986	0.066	-2.2	2	1	Hist	18.55	18.34	18.22	17.55	18.93	19.37	1.19	0.67978	0.827	1.2	Ribosomal protein
g10279.t1.VIR	KAH0796371	transforming protein RhoA-like	R	R	R	R	R	R	R	R	R	R	R	R	R	3	1	Hist	20.85	20.67	20.78	20.82	20.74	20.95	1.05	0.42379	0.62	1.1	Structural
g10337.t1.VIR	KAH0796429	RAP1B, member of RAS oncogene family	R	R	R	R	R	R	R	R	R	R	R	R	R	3	3	Hist	19.57	19.78	19.61	21.76	21.72	21.8	4.31	1e-05	0	4.3	Regulatory processes
g10355.t1.VIR	KAH0796447	40S ribosomal protein S17-B	7	2	Hist	20.59	21.01	20.73	19.89	19.69	19.62	-2.06	0.00214	0.023	-2.1	ND	ND	ND	ND	ND	ND	ND	ND	ND	ND	ND	ND	ND	Ribosomal protein
g10358.t1.VIR	KAH0796450	DUF882 domain-containing protein	3	3	Hist	19.96	20.06	19.69	22.19	22.22	22.8	5.65	0.00039	0.006	5.6	3	3	Hist	20.02	20.24	20.34	22.2	22.71	22.57	4.9	0.00022	0.002	4.9	Unknown function
g10447.t1.VIR	KAH0796539	ribosomal protein L6	R	R	R	R	R	R	R	R	R	R	R	R	R	10	2	Hist	23.92	23.98	23.99	25.19	24.81	24.46	1.81	0.01544	0.063	1.8	Ribosomal protein
g10454.t1.VIR	KAH0796546	Ras-related C3 botulinum toxin substrate 1	4	4	Hist	21.11	20.31	21.14	22.84	23.1	23.23	4.61	0.00172	0.02	4.6	ND	ND	ND	ND	ND	ND	ND	ND	ND	ND	ND	ND	ND	Signaling
g10511.t1.VIR	KAH0796603	hypothetical protein	2	2	Hist	19.69	20.01	19.5	21.71	21.22	21.79	3.59	0.00136	0.016	3.6	3	3	Hist	19.66	19.59	19.85	22.45	22.36	22.61	6.85	1e-05	0	6.9	Hypothetical protein
g10542.t1.VIR	KAH0796634	2Fe-2S iron-sulfur cluster binding domain-containing protein	3	3	Hist	19.8016	20.2398	20.1972	21.0311	20.796	21.2151	1.91	0.0072	0.053	1.9	ND	ND	ND	ND	ND	ND	ND	ND	ND	ND	ND	ND	ND	Regulatory processes
g10550.t1.VIR	KAH0796642	WD40 repeat-like protein	3	3	Hist	20.8068	19.6059	20.9562	21.8145	21.8911	22.0826	2.78	0.02757	0.132	2.8	ND	ND	ND	ND	ND	ND	ND	ND	ND	ND	ND	ND	ND	ProteinProtein interactions
g10582.t1.VIR	KAH0796674	Clan SC, family S33, methylesterase-like serine peptidase	5	5	Hist	18.81	20.31	20.09	22.86	22.84	22.96	8.89	0.00258	0.025	8.9	5	5	Hist	18.81	17.97	17.23	22.24	22	22.2	17.68	0.00084	0.006	17.7	Proteolytic activity
g10602.t1.VIR	KAH0796694	40S ribosomal protein S17-B	R	R	R	R	R	R	R	R	R	R	R	R	R	6	2	Hist	25.19	24.95	24.82	25.04	24.63	24.7	-1.15	0.30115	0.51	-1.1	Ribosomal protein
g10620.t1.VIR	KAH0796712	V-type proton ATPase subunit d 2	3	3	Hist	22.624	22.4541	21.999	21.434	21.321	21.6204	-1.87	0.01195	0.074	-1.9	4	4	Hist	22.27	22.04	22.12	21.84	21.65	21.57	-1.37	0.0116	0.051	-1.4	Membrane traffickingTransport
g10653.t1.VIR	KAH0796745	40S ribosomal protein S14	12	1	Hist	20.9321	20.091	21.0085	20.4621	20.3735	19.3165	-1.54	0.25422	0.527	-1.5	10	1	Hist	20.23	20.65	19.72	21.16	18.46	19.41	-1.44	0.566	0.739	-1.4	Ribosomal protein
g10674.t1.VIR	KAH0796766	ribosomal protein L38e	5	1	Hist	22.528	19.6927	22.9675	24.1023	23.9895	24.3589	5.35	0.07889	0.274	5.4	5	1	Hist	23.06	23.24	22.97	24.28	24.41	24.12	2.27	0.00051	0.004	2.3	Ribosomal protein
g1068.t1.VIR	KAH0806053	60S ribosomal protein L24	2	2	Hist	24.53	24.39	24.18	23.23	23.08	23.05	-2.37	0.00044	0.007	-2.4	2	2	Hist	21.19	21.49	21.5	21.17	21.36	21.31	-1.08	0.38344	0.59	-1.1	Ribosomal protein
g10729.t1.VIR	KAH0796821	GRIP and coiled-coil domain-containing protein 2	4	4	Hist	20.5	20.45	20.74	21.73	21.38	21.63	2.02	0.00178	0.02	2	ND	ND	ND	ND	ND	ND	ND	ND	ND	ND	ND	ND	ND	Regulatory processes
g10759.t1.VIR	KAH0796851	V-type proton ATPase subunit D	ND	ND	ND	ND	ND	ND	ND	ND	ND	ND	ND	ND	ND	2	2	Hist	25.62	25.28	25.61	25.34	25.67	25.41	-1.02	0.84724	0.922	-1	Membrane traffickingTransport
g10772.t1.VIR	KAH0796864	ras-related C3 botulinum toxin substrate 2	2	2	Hist	19.8776	20.0661	19.6216	20.5809	20.5243	20.585	1.63	0.00556	0.043	1.6	2	2	Hist	19.71	19.75	19.77	20.72	20.51	20.6	1.82	0.00016	0.002	1.8	Signaling
g10820.t1.VIR	KAH0796912	60S ribosomal protein L26-1	4	4	Hist	24.0431	24.0789	23.9743	24.0031	25.1573	24.2193	1.35	0.2952	0.567	1.3	5	5	Hist	22.51	23.13	22.96	24.2	24.1	24.04	2.38	0.00282	0.017	2.4	Ribosomal protein
g10852.t1.VIR	KAH0796944	Archaeal ribosomal protein S17P	R	R	R	R	R	R	R	R	R	R	R	R	R	6	2	Hist	21.27	21.47	20.4	23.17	22.85	23.05	3.93	0.00443	0.024	3.9	Ribosomal protein
g10870.t1.VIR	KAH0796962	ribosomal protein L31e	2	2	Hist	24.2711	23.789	24.2645	22.8	22.6706	21.7529	-3.25	0.00971	0.065	-3.2	2	2	Hist	21.63	21.88	21.98	19.8	18.85	19.02	-6.09	0.00111	0.008	-6.1	Ribosomal protein
g10899.t1.VIR	KAH0796991	AP-1 complex subunit sigma-1	ND	ND	ND	ND	ND	ND	ND	ND	ND	ND	ND	ND	ND	2	2	Hist	20.53	20.68	20.66	21.76	21.79	21.78	2.22	2e-05	0	2.2	Regulatory processes
g10921.t1.VIR	KAH0797013	hypothetical protein	6	6	Hist	21.6231	21.1176	21.4696	22.3976	22.0888	22.228	1.78	0.0087	0.061	1.8	ND	ND	ND	ND	ND	ND	ND	ND	ND	ND	ND	ND	ND	Hypothetical protein
g10980.t1.VIR	KAH0797072	FprA family A-type flavoprotein	10	10	Hist	24.53	24.33	24.31	21.92	21.74	22.05	-5.62	3e-05	0.001	-5.6	ND	ND	ND	ND	ND	ND	ND	ND	ND	ND	ND	ND	ND	Regulatory processes
g11001.t1.VIR	KAH0797093	Protein asteroid 1	7	7	Hist	22.27	22.54	22.2	0	0	0	-5.296e+06	0	0	-5.296e+06	ND	ND	ND	ND	ND	ND	ND	ND	ND	ND	ND	ND	ND	Regulatory processes
g11121.t1.VIR	KAH0796139	60S ribosomal protein L5, putative	R	R	R	R	R	R	R	R	R	R	R	R	R	6	6	Hist	23.19	23.11	23.25	25.09	25.02	24.97	3.58	0	0	3.6	Ribosomal protein
g1114.t1.VIR	KAH0806099	Rps27bp	2	2	Hist	19.76	19.91	20.07	22.22	22.49	22.72	5.92	0.00011	0.003	5.9	ND	ND	ND	ND	ND	ND	ND	ND	ND	ND	ND	ND	ND	Structural
g1115.t1.VIR	KAH0806100	small GTP-binding protein	5	4	Hist	19.96	20.41	20.15	21.77	21.73	21.92	3.1	0.00033	0.006	3.1	R	R	R	R	R	R	R	R	R	R	R	R	R	Regulatory processes
g1138.t1.VIR	KAH0806123	60S ribosomal protein L6	ND	ND	ND	ND	ND	ND	ND	ND	ND	ND	ND	ND	ND	3	2	Hist	18.99	18.01	17.2	18.31	19.44	20.03	2.29	0.17263	0.359	2.3	Ribosomal protein
g115.t1.VIR	KAH0806939	eukaryotic translation initiation factor 5B	4	4	Hist	20.92	20.76	20.85	0	0	0	-1.88289e+06	0	0	-1.88289e+06	ND	ND	ND	ND	ND	ND	ND	ND	ND	ND	ND	ND	ND	Regulatory processes
g1236.t1.VIR	KAH0805986	ribosomal protein L27e	2	2	Hist	22.5067	22.6432	22.2809	22.9259	22.3569	22.9085	1.19	0.30305	0.575	1.2	2	2	Hist	22.28	22.18	22.44	22.56	22.56	22.67	1.23	0.02352	0.086	1.2	Ribosomal protein
g1282.t1.VIR	KAH0805949	Clan SB, family S8, subtilisin-like serine peptidase	5	5	Hist	21.91	22.23	21.92	0	0	0	-4.25961e+06	0	0	-4.25961e+06	ND	ND	ND	ND	ND	ND	ND	ND	ND	ND	ND	ND	ND	Proteolytic activity
g1343.t1.VIR	KAH0805851	40S ribosomal protein S26	4	4	Hist	23.6195	22.4235	23.5044	23.6067	23.4961	23.3487	1.23	0.48088	0.723	1.2	4	4	Hist	21.06	21.09	20.73	21.88	21.37	21.56	1.56	0.02717	0.095	1.6	Ribosomal protein
g1472.t1.VIR	KAH0805831	40S ribosomal protein S13	R	R	R	R	R	R	R	R	R	R	R	R	R	2	2	Hist	17.95	18.2	17.95	19.46	20.99	20.26	4.61	0.00793	0.038	4.6	Ribosomal protein
g1479.t1.VIR	KAH0805838	hypothetical protein	2	2	Hist	18.9806	19.6652	18.7669	20.3222	20.0767	20.4703	2.22	0.01731	0.096	2.2	ND	ND	ND	ND	ND	ND	ND	ND	ND	ND	ND	ND	ND	Hypothetical protein
g1509.t1.VIR	KAH0805666	iron hydrogenase	6	6	Hist	22.1811	21.8305	22.0457	21.472	21.1887	21.421	-1.58	0.00801	0.057	-1.6	ND	ND	ND	ND	ND	ND	ND	ND	ND	ND	ND	ND	ND	Regulatory processes
g1511.t1.VIR	KAH0805668	hypothetical protein	2	2	Hist	20.5826	20.8169	20.5426	20.5022	20.8512	20.9674	1.09	0.48412	0.726	1.1	2	2	Hist	18.7	18.56	18.34	19.16	19.05	19	1.45	0.00915	0.042	1.5	Hypothetical protein
g1520.t1.VIR	KAH0805677	alpha-tubulin 1	R	R	R	R	R	R	R	R	R	R	R	R	R	5	4	Hist	20.36	20.12	20.24	22.43	22.48	22.37	4.56	1e-05	0	4.6	Structural
g1541.t1.VIR	KAH0805698	serine/threonine-protein phosphatase alpha-2 isoform	ND	ND	ND	ND	ND	ND	ND	ND	ND	ND	ND	ND	ND	2	2	Hist	0	0	0	18.17	18.32	17.64	270703	0	0	270703	Regulatory processes
g1551.t1.VIR	KAH0805708	Guanine nucleotide-binding protein subunit alpha	ND	ND	ND	ND	ND	ND	ND	ND	ND	ND	ND	ND	ND	2	2	Hist	0	0	0	19.56	19.63	19.74	819041	0	0	819041	Signaling
g1634.t1.VIR	KAH0805577	ribosomal protein L21e	ND	ND	ND	ND	ND	ND	ND	ND	ND	ND	ND	ND	ND	2	2	Hist	18.08	18.17	18.43	21.27	21.91	21.92	11.13	0.00013	0.001	11.1	Ribosomal protein
g1655.t1.VIR	KAH0805598	ribosomal protein L14	2	2	Hist	22.4191	22.3672	22.478	21.8026	21.8204	21.9248	-1.49	0.00033	0.006	-1.5	ND	ND	ND	ND	ND	ND	ND	ND	ND	ND	ND	ND	ND	Ribosomal protein
g1661.t1.VIR	KAH0805604	60S ribosomal protein L19	R	R	R	R	R	R	R	R	R	R	R	R	R	4	4	Hist	23.22	23.17	23.13	24.88	24.62	24.73	2.98	4e-05	0.001	3	Ribosomal protein
g17.t1.VIR	KAH0806841	C2 domain containing protein	2	2	Hist	22.1845	22.1931	22.2532	21.7147	21.6057	21.4363	-1.54	0.00173	0.02	-1.5	ND	ND	ND	ND	ND	ND	ND	ND	ND	ND	ND	ND	ND	Structural
g1800.t1.VIR	KAH0805416	60S ribosomal protein L6	4	2	Hist	21.5618	21.8319	21.5683	21.1317	21.0624	21.4065	-1.37	0.03004	0.139	-1.4	ND	ND	ND	ND	ND	ND	ND	ND	ND	ND	ND	ND	ND	Ribosomal protein
g1827.t1.VIR	KAH0805443	ras-related protein Ral-A	2	2	Hist	0	0	0	19.85	19.77	19.91	940016	0	0	940016	ND	ND	ND	ND	ND	ND	ND	ND	ND	ND	ND	ND	ND	Signaling
g1840.t1.VIR	KAH0805456	AP-1 complex subunit mu-1	2	2	Hist	20.9323	20.9158	21.0229	21.1373	21.2295	21.4651	1.25	0.03601	0.158	1.2	R	R	R	R	R	R	R	R	R	R	R	R	R	Regulatory processes
g1870.t1.VIR	KAH0804922	hypothetical protein	5	5	Hist	18.47	18.79	16.99	21.88	22.06	22.01	14.92	0.0022	0.023	14.9	4	4	Hist	0	0	0	19.97	20.1	19.97	1.0587e+06	0	0	1.0587e+06	Hypothetical protein
g1899.t1.VIR	KAH0804951	60S ribosomal protein L37a	ND	ND	ND	ND	ND	ND	ND	ND	ND	ND	ND	ND	ND	2	2	Hist	21.69	21.51	21.58	23.65	23.37	23.45	3.72	4e-05	0.001	3.7	Ribosomal protein
g1900.t1.VIR	KAH0804952	ribosomal protein L13e	R	R	R	R	R	R	R	R	R	R	R	R	R	3	3	Hist	21.34	21.38	21.54	21.86	21.61	21.67	1.23	0.04031	0.129	1.2	Ribosomal protein
g1910.t1.ATT	KAH0794161	40S ribosomal protein S23	R	R	R	R	R	R	R	R	R	R	R	R	R	4	4	Hist	21.71	21.77	21.98	25.47	25.15	25.13	10.78	2e-05	0	10.8	Ribosomal protein
g1960.t1.VIR	KAH0805012	hypothetical protein	ND	ND	ND	ND	ND	ND	ND	ND	ND	ND	ND	ND	ND	3	3	Hist	17.74	17.67	17.68	22.02	22.09	22.6	23.26	2e-05	0	23.3	Hypothetical protein
g199.t1.VIR	KAH0807023	ribosomal protein RPL10A	3	1	Hist	21.7929	22.1302	21.3118	20.7998	20.3065	20.7197	-2.2	0.01582	0.092	-2.2	ND	ND	ND	ND	ND	ND	ND	ND	ND	ND	ND	ND	ND	Ribosomal protein
g2038.t1.VIR	KAH0805090	Plectin/S10 domain containing protein	ND	ND	ND	ND	ND	ND	ND	ND	ND	ND	ND	ND	ND	3	1	Hist	18.95	19.12	19.36	22.28	21.82	22.27	7.88	0.0001	0.001	7.9	Structural
g2059.t1.VIR	KAH0805111	adhesin protein AP33-1	ND	ND	ND	ND	ND	ND	ND	ND	ND	ND	ND	ND	ND	4	4	Hist	21.69	21.71	21.74	22.6	22.36	22.57	1.74	0.00046	0.004	1.7	Adhesion
g2071.t1.VIR	KAH0805123	FYVE-type zinc finger-containing protein	ND	ND	ND	ND	ND	ND	ND	ND	ND	ND	ND	ND	ND	2	1	Hist	0	0	0	17.76	16.95	18.01	195184	0	0	195184	Membrane traffickingTransport
g2271.t1.VIR	KAH0805323	NAD-dependent glycerol-3-phosphate dehydrogenase family protein	ND	ND	ND	ND	ND	ND	ND	ND	ND	ND	ND	ND	ND	2	2	Hist	0	0	0	20.95	20.3	20.71	1.64981e+06	0	0	1.64981e+06	Regulatory processes
g2291.t1.VIR	KAH0804895	Derlin-1	ND	ND	ND	ND	ND	ND	ND	ND	ND	ND	ND	ND	ND	2	2	Hist	0	0	0	21.85	21.53	21.76	3.43648e+06	0	0	3.43648e+06	Regulatory processes
g2319.t1.VIR	KAH0804865	40S ribosomal protein S6	R	R	R	R	R	R	R	R	R	R	R	R	R	5	3	Hist	21.79	21.87	21.86	23.64	23.41	23.46	3.17	3e-05	0	3.2	Ribosomal protein
g2368.t1.VIR	KAH0804850	ribosomal protein S19e	2	1	Hist	18.2815	19.107	18.7085	19.7602	19.5278	19.9709	2.08	0.0176	0.098	2.1	2	1	Hist	18.44	18.18	18.05	20.13	19.9	19.71	3.23	0.00053	0.004	3.2	Ribosomal protein
g2373.t1.ATT	KAH0793649	40S ribosomal protein S3a	13	1	Hist	19.2273	18.197	19.3658	19.0708	19.3422	19.3016	1.24	0.46092	0.71	1.2	ND	ND	ND	ND	ND	ND	ND	ND	ND	ND	ND	ND	ND	Ribosomal protein
g2396.t1.VIR	KAH0804698	ribosomal protein L34e	R	R	R	R	R	R	R	R	R	R	R	R	R	3	3	Hist	22.42	22.47	22.33	22.17	21.81	21.87	-1.37	0.01884	0.073	-1.4	Ribosomal protein
g2436.t1.VIR	KAH0804738	ribosomal protein L22	R	R	R	R	R	R	R	R	R	R	R	R	R	4	2	Hist	18.66	18.79	19.05	19.7	20.55	20.04	2.4	0.00945	0.043	2.4	Ribosomal protein
g2453.t1.VIR	KAH0804755	60S ribosomal protein l10, putative	2	2	Hist	20.6089	20.7448	20.7219	21.2251	20.5543	21.3379	1.27	0.23434	0.512	1.3	ND	ND	ND	ND	ND	ND	ND	ND	ND	ND	ND	ND	ND	Ribosomal protein
g2517.t1.VIR	KAH0804819	lysine--tRNA ligase isoform X1	5	5	Hist	23.24	23.11	23.3	19.99	19.31	19.7	-11.7	7e-05	0.002	-11.7	ND	ND	ND	ND	ND	ND	ND	ND	ND	ND	ND	ND	ND	Regulatory processes
g2559.t1.VIR	KAH0804619	FYVE-type zinc finger-containing protein	5	5	Hist	21.7338	22.3769	22.1431	22.483	22.6151	22.574	1.39	0.06945	0.252	1.4	R	R	R	R	R	R	R	R	R	R	R	R	R	Membrane traffickingTransport
g2562.t1.VIR	KAH0804622	ribosomal protein L38e	5	1	Hist	25.4289	23.3673	25.7118	26.7971	26.4108	26.5617	3.37	0.0788	0.274	3.4	ND	ND	ND	ND	ND	ND	ND	ND	ND	ND	ND	ND	ND	Ribosomal protein
g286.t1.VIR	KAH0807110	BTB/POZ domain containing protein	2	2	Hist	21.1312	21.5549	20.9906	20.4733	20.7046	20.7457	-1.5	0.03687	0.16	-1.5	ND	ND	ND	ND	ND	ND	ND	ND	ND	ND	ND	ND	ND	Regulatory processes
g2974.t1.VIR	KAH0804140	hypothetical protein	2	2	Hist	0	0	0	20.04	19.91	20.56	1.17951e+06	0	0	1.17951e+06	ND	ND	ND	ND	ND	ND	ND	ND	ND	ND	ND	ND	ND	Hypothetical protein
g3047.t1.VIR	KAH0804213	GTPase-activator protein	ND	ND	ND	ND	ND	ND	ND	ND	ND	ND	ND	ND	ND	2	2	Hist	0	0	0	17.9	18.16	18.64	307988	0	0	307988	Regulatory processes
g3120.t1.VIR	KAH0804286	60S ribosomal protein L7-2	4	3	Hist	18.9097	18.1478	17.2013	20.2313	20.3955	19.6789	4.04	0.0202	0.106	4	ND	ND	ND	ND	ND	ND	ND	ND	ND	ND	ND	ND	ND	Ribosomal protein
g3139.t1.VIR	KAH0804305	small GTP-binding protein	3	2	Hist	18.5621	19.1457	18.8646	19.3612	18.7636	19.7735	1.36	0.26129	0.533	1.4	ND	ND	ND	ND	ND	ND	ND	ND	ND	ND	ND	ND	ND	Regulatory processes
g3194.t1.VIR	KAH0804360	cysteine protease 8	2	2	Hist	21.58	21.43	22	19.27	19.08	19.14	-5.69	0.00015	0.003	-5.7	ND	ND	ND	ND	ND	ND	ND	ND	ND	ND	ND	ND	ND	Proteolytic activity
g3392.t1.VIR	KAH0804558	Ras family protein	2	2	Hist	0	0	0	20.43	20.72	20.71	1.61231e+06	0	0	1.61231e+06	ND	ND	ND	ND	ND	ND	ND	ND	ND	ND	ND	ND	ND	Signaling
g3475.t1.VIR	KAH0803697	40S ribosomal protein S18	4	4	Hist	24.285	24.1744	24.408	23.5402	23.4706	23.4755	-1.73	0.00037	0.006	-1.7	4	4	Hist	23.39	23.44	23.37	23.64	22.76	23.19	-1.15	0.47496	0.668	-1.1	Ribosomal protein
g354.t1.ATT	KAH0795776	hypothetical protein	9	9	Hist	21.89	22.2	21.93	17.87	17.43	19.04	-14.87	0.00136	0.016	-14.9	ND	ND	ND	ND	ND	ND	ND	ND	ND	ND	ND	ND	ND	Hypothetical protein
g3566.t1.VIR	KAH0803597	leucine-rich repeat domain-containing protein	8	8	Hist	23.2348	23.4256	23.2082	22.9398	22.713	23.0138	-1.32	0.0242	0.12	-1.3	ND	ND	ND	ND	ND	ND	ND	ND	ND	ND	ND	ND	ND	Regulatory processes
g3609.t1.VIR	KAH0803640	hypothetical protein	ND	ND	ND	ND	ND	ND	ND	ND	ND	ND	ND	ND	ND	2	2	Hist	20.85	20.35	20.46	19.4	19.92	19.75	-1.81	0.0164	0.066	-1.8	Hypothetical protein
g3639.t1.VIR	KAH0803584	translocon-associated protein TRAP alpha subunit	4	4	Hist	19.28	19.82	19.16	21.05	21.14	21.56	3.55	0.00206	0.022	3.6	ND	ND	ND	ND	ND	ND	ND	ND	ND	ND	ND	ND	ND	Membrane traffickingTransport
g3649.t1.VIR	KAH0803555	dnaJ-like subfamily B member 1-like	ND	ND	ND	ND	ND	ND	ND	ND	ND	ND	ND	ND	ND	6	1	Hist	0	0	0	19.42	19.49	19.17	674379	0	0	674379	Regulatory processes
g3650.t1.VIR	KAH0803556	40S ribosomal protein S21	3	1	Hist	20.1385	20.8003	19.1806	19.9237	18.9967	19.8857	-1.35	0.47752	0.722	-1.4	ND	ND	ND	ND	ND	ND	ND	ND	ND	ND	ND	ND	ND	Ribosomal protein
g3666.t1.VIR	KAH0803318	40S ribosomal protein S17-B	7	1	Hist	20.5255	21.213	20.4042	19.6308	19.8991	19.9903	-1.83	0.0332	0.15	-1.8	ND	ND	ND	ND	ND	ND	ND	ND	ND	ND	ND	ND	ND	Ribosomal protein
g3670.t1.ATT	KAH0792488	hypothetical protein	ND	ND	ND	ND	ND	ND	ND	ND	ND	ND	ND	ND	ND	2	1	Hist	0	0	0	18.47	17.97	18.45	322774	0	0	322774	Hypothetical protein
g3674.t1.VIR	KAH0803326	Phosphofructokinase family protein	3	3	Hist	20.5998	21.0039	20.8389	20.6127	20.4487	20.9006	-1.12	0.41574	0.678	-1.1	2	2	Hist	19.81	19.63	17.51	20.32	20.1	20.55	2.53	0.14826	0.328	2.5	Regulatory processes
g3748.t1.VIR	KAH0803400	Clan SC, family S33, methylesterase-like serine peptidase	ND	ND	ND	ND	ND	ND	ND	ND	ND	ND	ND	ND	ND	2	2	Hist	0	0	0	19.2	18.99	19.08	558436	0	0	558436	Proteolytic activity
g378.t1.VIR	KAH0806735	Formin-like 2 Domain containing protein	2	2	Hist	0	0	0	17.87	18.13	18.43	288883	0	0	288883	ND	ND	ND	ND	ND	ND	ND	ND	ND	ND	ND	ND	ND	Regulatory processes
g3789.t1.VIR	KAH0803441	AGC family protein kinase	7	7	Hist	21.55	22.16	22.19	20.25	19.88	20.17	-3.65	0.00142	0.017	-3.7	ND	ND	ND	ND	ND	ND	ND	ND	ND	ND	ND	ND	ND	Regulatory processes
g3935.t1.VIR	KAH0803195	hypothetical protein	ND	ND	ND	ND	ND	ND	ND	ND	ND	ND	ND	ND	ND	10	10	Hist	22.55	22.58	22.5	23.67	23.82	23.92	2.39	8e-05	0.001	2.4	Hypothetical protein
g3973.t1.VIR	KAH0803233	60S ribosomal protein L33-A	2	2	Hist	20.4313	20.8844	20.0925	19.0397	18.8934	19.7545	-2.36	0.02422	0.12	-2.4	2	2	Hist	20.73	20.56	20.44	19.11	18.76	18.88	-3.16	0.00022	0.002	-3.2	Ribosomal protein
g3984.t1.VIR	KAH0803244	60S ribosomal protein L3	R	R	R	R	R	R	R	R	R	R	R	R	R	9	9	Hist	23.31	23.44	23.42	25.3	24.76	24.94	3.06	0.00061	0.005	3.1	Ribosomal protein
g4138.t1.VIR	KAH0803041	14-3-3 protein	R	R	R	R	R	R	R	R	R	R	R	R	R	3	3	Hist	21.28	21.16	21.14	22.26	21.77	21.96	1.75	0.00544	0.028	1.7	Regulatory processes
g4238.t1.VIR	KAH0802727	succinate-CoA ligase	8	8	Hist	24.54	24.72	24.56	23.24	23.53	23.33	-2.36	0.00029	0.006	-2.4	ND	ND	ND	ND	ND	ND	ND	ND	ND	ND	ND	ND	ND	Regulatory processes
g4245.t1.VIR	KAH0802734	ribosomal protein	R	R	R	R	R	R	R	R	R	R	R	R	R	3	3	Hist	21.81	21.73	21.49	22.05	21.87	22	1.22	0.05712	0.163	1.2	Ribosomal protein
g4261.t1.VIR	KAH0802750	hypothetical protein	2	2	Hist	20.82	21.05	20.91	22.1	22.19	22.49	2.52	0.00055	0.009	2.5	2	2	Hist	21.82	21.52	21.51	22.76	22.71	23.04	2.33	0.00109	0.008	2.3	Hypothetical protein
g4340.t1.VIR	KAH0802829	NADP-dependent alcohol dehydrogenase	ND	ND	ND	ND	ND	ND	ND	ND	ND	ND	ND	ND	ND	2	2	Hist	21.31	21.24	21.2	21.72	21.63	21.73	1.36	0.00057	0.005	1.4	Regulatory processes
g4343.t1.VIR	KAH0802832	ras-related protein Rab7	4	4	Hist	22.2953	22.1388	22.5871	21.9799	22.4773	22.4752	-1.02	0.89516	0.972	-1	ND	ND	ND	ND	ND	ND	ND	ND	ND	ND	ND	ND	ND	Signaling
g4376.t1.VIR	KAH0802865	cysteine protease	ND	ND	ND	ND	ND	ND	ND	ND	ND	ND	ND	ND	ND	2	2	Hist	20.98	21.06	20.87	19.5	19.48	19.21	-2.98	0.00013	0.001	-3	Proteolytic activity
g4460.t1.VIR	KAH0802949	hydrogenosomal membrane protein 31 precursor	2	2	Hist	0	0	0	20.43	20.6	20.51	1.4955e+06	0	0	1.4955e+06	4	4	Hist	20.35	19.78	20.59	22.72	22.67	22.55	5.3	0.0006	0.005	5.3	Regulatory processes
g4605.t1.VIR	KAH0802552	Archaeal ribosomal protein S17P	7	1	Hist	20.5656	19.8878	20.3951	20.6041	20.5502	20.6991	1.26	0.1828	0.453	1.3	ND	ND	ND	ND	ND	ND	ND	ND	ND	ND	ND	ND	ND	Ribosomal protein
g4619.t1.VIR	KAH0802566	60S ribosomal protein L30	5	1	Hist	24.0413	24.2695	24.5563	24.3638	24.4167	24.656	1.14	0.33672	0.616	1.1	R	R	R	R	R	R	R	R	R	R	R	R	R	Ribosomal protein
g4651.t1.VIR	KAH0802598	hypothetical protein	2	2	Hist	20.272	20.6165	19.961	21.0207	20.5864	20.8142	1.44	0.08229	0.282	1.4	ND	ND	ND	ND	ND	ND	ND	ND	ND	ND	ND	ND	ND	Hypothetical protein
g4799.t1.VIR	KAH0802416	60S ribosomal protein L6	2	2	Hist	22.0078	22.487	21.4421	21.371	21.6385	21.4181	-1.42	0.18329	0.453	-1.4	ND	ND	ND	ND	ND	ND	ND	ND	ND	ND	ND	ND	ND	Ribosomal protein
g4888.t1.VIR	KAH0802270	serine/arginine-rich SC35-like splicing factor SCL33	2	2	Hist	19.35	18.14	19.28	21.55	21.35	21.58	5.95	0.00296	0.028	6	3	3	Hist	0	0	0	22.14	22.14	22.24	4.72198e+06	0	0	4.72198e+06	Regulatory processes
g4910.t1.VIR	KAH0802292	60S ribosomal protein L27a	ND	ND	ND	ND	ND	ND	ND	ND	ND	ND	ND	ND	ND	8	1	Hist	0	0	0	19.63	19.48	19.72	798742	0	0	798742	Ribosomal protein
g4925.t1.VIR	KAH0802307	cytidine deaminase	ND	ND	ND	ND	ND	ND	ND	ND	ND	ND	ND	ND	ND	3	3	Hist	18.84	18.05	18.52	19.99	20.45	20.31	3.43	0.00268	0.016	3.4	Regulatory processes
g5031.t1.VIR	KAH0802167	ras-related C3 botulinum toxin substrate 2	ND	ND	ND	ND	ND	ND	ND	ND	ND	ND	ND	ND	ND	2	2	Hist	17.65	17.78	17.96	19.49	19.03	19.14	2.68	0.001	0.007	2.7	Signaling
g5063.t1.VIR	KAH0801977	40S ribosomal protein S2-1	ND	ND	ND	ND	ND	ND	ND	ND	ND	ND	ND	ND	ND	11	1	Hist	21.81	21.85	21.93	22.73	22.37	22.42	1.56	0.00525	0.027	1.6	Ribosomal protein
g5148.t1.VIR	KAH0802062	hypothetical protein	2	2	Hist	22.5051	22.2324	22.683	21.5978	21.5503	21.7026	-1.81	0.00348	0.032	-1.8	2	2	Hist	22.41	22.21	22.36	22.83	22.15	22.05	1.01	0.94685	0.967	1	Hypothetical protein
g5248.t1.VIR	KAH0801968	hypothetical protein	R	R	R	R	R	R	R	R	R	R	R	R	R	5	5	Hist	0	0	0	21.73	21.21	21.55	2.95768e+06	0	0	2.95768e+06	Hypothetical protein
g5252.t1.VIR	KAH0801972	40S ribosomal protein S2-1	11	2	Hist	21.9158	21.0986	21.8589	22.3931	22.0225	22.3704	1.56	0.09237	0.3	1.6	12	1	Hist	18.98	19.56	19.19	20.54	19.09	19.66	1.44	0.31545	0.521	1.4	Ribosomal protein
g5292.t1.VIR	KAH0801868	40S ribosomal protein S1	13	1	Hist	23.0697	22.0098	23.149	22.6855	22.9784	22.7877	1.05	0.85332	0.949	1.1	11	3	Hist	21.81	21.59	21.72	22.72	22.67	22.8	2.03	0.00016	0.002	2	Ribosomal protein
g5357.t1.VIR	KAH0801933	60S ribosomal protein L27a	ND	ND	ND	ND	ND	ND	ND	ND	ND	ND	ND	ND	ND	9	1	Hist	0	0	0	18.92	19.27	18.72	513994	0	0	513994	Ribosomal protein
g5358.t1.VIR	KAH0801934	Rpl16ap	10	2	Hist	23.7282	23.3703	23.7237	24.0996	23.818	23.5668	1.17	0.31926	0.599	1.2	10	2	Hist	23.84	23.7	23.73	25.11	24.18	24.94	1.99	0.02674	0.095	2	Structural
g5359.t1.VIR	KAH0801935	40S ribosomal protein S9-1	R	R	R	R	R	R	R	R	R	R	R	R	R	8	8	Hist	24.6	24.68	24.75	25.36	25.43	25.36	1.63	0.00012	0.001	1.6	Ribosomal protein
g5528.t1.VIR	KAH0801687	Archaeal ribosomal protein S17P	R	R	R	R	R	R	R	R	R	R	R	R	R	5	1	Hist	19.54	19.58	19.77	21.4	21.26	21.56	3.42	9e-05	0.001	3.4	Ribosomal protein
g5613.t1.VIR	KAH0801608	60S ribosomal protein L9	7	1	Hist	21.9587	22.7193	21.868	21.7737	21.2008	21.4017	-1.65	0.08521	0.287	-1.7	10	1	Hist	21.3	21.61	21.33	22.62	22.35	21.72	1.76	0.04587	0.143	1.8	Ribosomal protein
g5733.t1.VIR	KAH0801475	hypothetical protein	2	2	Hist	18.27	18.09	18.34	20.28	20.16	20.54	4.27	0.00011	0.003	4.3	2	2	Hist	24.52	24.59	25.06	24.23	25.26	24.71	1.01	0.98365	0.987	1	Hypothetical protein
g5816.t1.VIR	KAH0801214	Succinyl-CoA Synthetase subunit	6	2	Hist	22.1851	22.6238	22.118	20.9345	21.3323	21.4228	-2.11	0.0078	0.056	-2.1	ND	ND	ND	ND	ND	ND	ND	ND	ND	ND	ND	ND	ND	Regulatory processes
g59.t1.VIR	KAH0806883	small GTP-binding protein	4	2	Hist	18.4784	17.2683	18.5719	18.8262	19.164	18.3236	1.59	0.24271	0.519	1.6	2	1	Hist	18.07	18.32	18.32	18.77	18.54	19.32	1.56	0.06088	0.17	1.6	Regulatory processes
g5952.t1.VIR	KAH0801350	60S ribosomal protein L7a	14	2	Hist	22.4931	21.9091	22.3757	22.8634	22.8078	22.8656	1.5	0.0308	0.142	1.5	ND	ND	ND	ND	ND	ND	ND	ND	ND	ND	ND	ND	ND	Ribosomal protein
g5974.t1.VIR	KAH0801372	Archaeal ribosomal protein S17P	8	1	Hist	21.971	21.4482	21.7207	21.8535	21.7384	21.8526	1.07	0.54998	0.767	1.1	ND	ND	ND	ND	ND	ND	ND	ND	ND	ND	ND	ND	ND	Ribosomal protein
g60.t1.VIR	KAH0806884	hypothetical protein	2	2	Hist	19.4196	19.7815	18.9098	20.3938	21.2309	21.038	2.86	0.01325	0.082	2.9	ND	ND	ND	ND	ND	ND	ND	ND	ND	ND	ND	ND	ND	Hypothetical protein
g6011.t1.VIR	KAH0801409	surfactant B protein	2	2	Hist	21.4724	21.9145	21.4245	21.8044	21.7697	21.9778	1.19	0.21732	0.496	1.2	ND	ND	ND	ND	ND	ND	ND	ND	ND	ND	ND	ND	ND	Adhesion
g6037.t1.VIR	KAH0801435	ribosomal protein L22	6	2	Hist	21.7256	21.8082	21.9564	22.6585	22.396	21.9406	1.42	0.08506	0.287	1.4	R	R	R	R	R	R	R	R	R	R	R	R	R	Ribosomal protein
g6049.t1.VIR	KAH0801007	hypothetical protein	2	2	Hist	0	0	0	20.08	20.7	20.6	1.44248e+06	0	0	1.44248e+06	3	3	Hist	0	0	0	21.91	21.54	21.66	3.41844e+06	0	0	3.41844e+06	Hypothetical protein
g6084.t1.VIR	KAH0801042	ribosomal protein L29	5	1	Hist	20.99	20.46	20.82	0	0	0	-1.77006e+06	0	0	-1.77006e+06	ND	ND	ND	ND	ND	ND	ND	ND	ND	ND	ND	ND	ND	Ribosomal protein
g616.t1.VIR	KAH0806453	40S ribosomal protein S16	3	1	Hist	19.3728	18.7781	19.5772	20.6818	20.3363	19.6867	1.99	0.0583	0.221	2	ND	ND	ND	ND	ND	ND	ND	ND	ND	ND	ND	ND	ND	Ribosomal protein
g6201.t1.VIR	KAH0801159	LPXTG cell wall anchor domain-containing protein	2	2	Hist	21.3334	20.9846	21.485	22.005	21.964	21.8794	1.6	0.01111	0.071	1.6	R	R	R	R	R	R	R	R	R	R	R	R	R	Structural
g63.t1.VIR	KAH0806887	60S ribosomal protein L23	R	R	R	R	R	R	R	R	R	R	R	R	R	8	8	Hist	22.56	22.63	22.89	24.56	24.49	24.47	3.53	7e-05	0.001	3.5	Ribosomal protein
g6308.t1.VIR	KAH0800985	leucine-rich repeat domain-containing protein	R	R	R	R	R	R	R	R	R	R	R	R	R	4	4	Hist	22.05	21.85	21.82	21.4	21.35	21.34	-1.46	0.00183	0.012	-1.5	Regulatory processes
g6321.t1.VIR	KAH0800998	Plectin/S10 domain containing protein	ND	ND	ND	ND	ND	ND	ND	ND	ND	ND	ND	ND	ND	3	1	Hist	19.31	19.33	19.7	22.5	22.08	22.55	7.62	0.00011	0.001	7.6	Structural
g6325.t1.VIR	KAH0800867	ras-like GTP-binding protein RhoL isoform X2	ND	ND	ND	ND	ND	ND	ND	ND	ND	ND	ND	ND	ND	2	1	Hist	0	0	0	17.5	17.31	16.4	137479	0	0	137479	Regulatory processes
g6351.t1.ATT	KAH0790147	Clathrin heavy chain 1	ND	ND	ND	ND	ND	ND	ND	ND	ND	ND	ND	ND	ND	4	3	Hist	20.71	20.59	20.57	21.31	21.51	21.26	1.66	0.00113	0.008	1.7	Membrane traffickingTransport
g6357.t1.VIR	KAH0800597	60S ribosomal protein L22-1	ND	ND	ND	ND	ND	ND	ND	ND	ND	ND	ND	ND	ND	3	3	Hist	22.7	22.96	22.95	22.33	21.95	22.26	-1.61	0.00907	0.042	-1.6	Ribosomal protein
g6380.t1.VIR	KAH0800620	hypothetical protein	2	2	Hist	23.4093	23.8044	23.4231	23.2919	23.3061	23.5125	-1.13	0.30084	0.572	-1.1	ND	ND	ND	ND	ND	ND	ND	ND	ND	ND	ND	ND	ND	Hypothetical protein
g6450.t1.VIR	KAH0800690	hypothetical protein	2	2	Hist	22.5821	22.3339	22.9184	23.4485	23.449	23.4896	1.8	0.00745	0.054	1.8	2	2	Hist	22.91	22.87	22.73	24.74	24.1	24.01	2.73	0.0037	0.021	2.7	Hypothetical protein
g6451.t1.VIR	KAH0800691	Rab GTPase	3	3	Hist	19.6	19.48	19.92	21.24	20.94	21.09	2.67	0.00086	0.012	2.7	2	2	Hist	20.4	19.78	20.12	20.21	19.92	20.25	1.02	0.91094	0.956	1	Regulatory processes
g650.t1.VIR	KAH0806487	40S ribosomal protein S7	3	1	Hist	20.77	20.64	20.79	0	0	0	-1.7422e+06	0	0	-1.7422e+06	ND	ND	ND	ND	ND	ND	ND	ND	ND	ND	ND	ND	ND	Ribosomal protein
g6503.t1.VIR	KAH0800743	TRNA binding domain containing protein	3	3	Hist	21.1	20.68	21.28	0	0	0	-2.12895e+06	0	0	-2.12895e+06	ND	ND	ND	ND	ND	ND	ND	ND	ND	ND	ND	ND	ND	Regulatory processes
g6520.t1.VIR	KAH0800760	40S ribosomal protein S14	ND	ND	ND	ND	ND	ND	ND	ND	ND	ND	ND	ND	ND	10	1	Hist	19.76	20.41	19.66	20.4	18.07	19.11	-1.68	0.35396	0.56	-1.7	Ribosomal protein
g6533.t1.VIR	KAH0800773	40S ribosomal protein S17	R	R	R	R	R	R	R	R	R	R	R	R	R	5	1	Hist	19.6	19.62	19.64	19.3	19.82	19.3	-1.11	0.44324	0.639	-1.1	Ribosomal protein
g6539.t1.VIR	KAH0800779	Tubulin alpha chain	3	1	Hist	19.32	19.54	19.4	20.38	20.44	20.59	2.07	0.00031	0.006	2.1	2	1	Hist	18.78	18.5	18.43	20.33	20.63	20.6	3.87	0.00017	0.002	3.9	Structural
g6767.t1.VIR	KAH0800347	ribosomal protein L29	5	1	Hist	25.0003	24.9033	25.1028	24.9824	24.5679	24.8242	-1.16	0.19055	0.46	-1.2	4	1	Hist	24.48	24.48	24.47	24.15	24.12	24.31	-1.22	0.00793	0.038	-1.2	Ribosomal protein
g6885.t1.VIR	KAH0800287	hypothetical protein	ND	ND	ND	ND	ND	ND	ND	ND	ND	ND	ND	ND	ND	2	2	Hist	0	0	0	18.8	19.13	19.24	544865	0	0	544865	Hypothetical protein
g7015.t1.VIR	KAH0799894	60S ribosomal protein L6	4	2	Hist	21.6826	21.5952	21.1582	20.8961	21.3955	20.7945	-1.37	0.14206	0.399	-1.4	ND	ND	ND	ND	ND	ND	ND	ND	ND	ND	ND	ND	ND	Ribosomal protein
g71.t1.VIR	KAH0806895	60S ribosomal protein L15-2	R	R	R	R	R	R	R	R	R	R	R	R	R	4	3	Hist	22.7	22.46	22.56	23.9	23.76	23.99	2.48	0.00017	0.002	2.5	Ribosomal protein
g7103.t1.VIR	KAH0799982	40S ribosomal protein S3a	12	1	Hist	20.2355	19.5751	20.017	19.6136	19.8979	19.8871	-1.1	0.54313	0.762	-1.1	ND	ND	ND	ND	ND	ND	ND	ND	ND	ND	ND	ND	ND	Ribosomal protein
g7105.t1.VIR	KAH0799984	hypothetical protein	2	2	Hist	19.4774	18.1803	19.1255	20.3692	20.2023	20.4624	2.67	0.02296	0.115	2.7	ND	ND	ND	ND	ND	ND	ND	ND	ND	ND	ND	ND	ND	Hypothetical protein
g7113.t1.VIR	KAH0799992	Plectin/S10 domain containing protein	ND	ND	ND	ND	ND	ND	ND	ND	ND	ND	ND	ND	ND	3	1	Hist	18.52	18.56	18.81	22.13	21.48	22.19	9.88	0.00017	0.002	9.9	Structural
g7189.t1.VIR	KAH0800068	ribosomal protein L18ae	R	R	R	R	R	R	R	R	R	R	R	R	R	9	3	Hist	21.99	21.84	21.93	23.09	23.27	23.29	2.45	7e-05	0.001	2.4	Ribosomal protein
g7223.t1.VIR	KAH0800102	60S ribosomal protein L18	R	R	R	R	R	R	R	R	R	R	R	R	R	6	1	Hist	0	0	0	18.67	20.34	18.72	619115	0	0	619115	Ribosomal protein
g7293.t1.VIR	KAH0800172	40S ribosomal protein S7	3	1	Hist	19.9083	20.0918	19.7486	19.3794	18.868	19.2884	-1.67	0.01663	0.094	-1.7	ND	ND	ND	ND	ND	ND	ND	ND	ND	ND	ND	ND	ND	Ribosomal protein
g7299.t1.VIR	KAH0800178	Acetyl-CoA hydrolase	R	R	R	R	R	R	R	R	R	R	R	R	R	9	9	Hist	21.95	21.99	21.91	23.67	23.96	23.88	3.69	3e-05	0	3.7	Regulatory processes
g7360.t1.VIR	KAH0800239	ribosomal protein L32	5	1	Hist	22.83	22.88	22.64	21.01	20.66	20.98	-3.74	0.00014	0.003	-3.7	ND	ND	ND	ND	ND	ND	ND	ND	ND	ND	ND	ND	ND	Ribosomal protein
g742.t1.VIR	KAH0806579	endoplasmic reticulum-Golgi intermediate compartment protein 3-like	ND	ND	ND	ND	ND	ND	ND	ND	ND	ND	ND	ND	ND	2	2	Hist	18.61	18.82	18.24	19.06	19.43	20.4	2.11	0.06898	0.184	2.1	Membrane traffickingTransport
g7451.t1.VIR	KAH0799721	Rpl16ap	9	1	Hist	22.3029	21.5469	22.5571	22.7745	22.417	22.0708	1.22	0.47844	0.723	1.2	9	1	Hist	22.63	22.66	22.72	24.05	22.77	23.74	1.8	0.09421	0.235	1.8	Structural
g7551.t1.VIR	KAH0799628	40S ribosomal protein S17-B	R	R	R	R	R	R	R	R	R	R	R	R	R	5	1	Hist	20.11	20.05	20.08	19.98	19.59	19.47	-1.32	0.06371	0.174	-1.3	Ribosomal protein
g7588.t1.VIR	KAH0799665	Synaptobrevin family protein	2	2	Hist	20.5417	20.7152	20.4842	20.7622	20.0675	20.9226	1	0.98971	0.995	1	ND	ND	ND	ND	ND	ND	ND	ND	ND	ND	ND	ND	ND	Membrane traffickingTransport
g7637.t1.VIR	KAH0799559	Elongation factor 2	R	R	R	R	R	R	R	R	R	R	R	R	R	14	14	Hist	22.43	22.34	22.32	24.43	24.3	24.21	3.86	1e-05	0	3.9	Structural
g7689.t1.VIR	KAH0799611	hypothetical protein	3	3	Hist	21.9649	21.7601	21.8075	22.3201	21.8055	22.071	1.17	0.24099	0.517	1.2	ND	ND	ND	ND	ND	ND	ND	ND	ND	ND	ND	ND	ND	Hypothetical protein
g776.t1.VIR	KAH0806399	calcyclin-binding protein-like	2	2	Hist	19.23	21.27	19.46	0	0	0	-1.03989e+06	1e-05	0	-1.03989e+06	ND	ND	ND	ND	ND	ND	ND	ND	ND	ND	ND	ND	ND	Regulatory processes
g7904.t1.VIR	KAH0799096	Hsp20/alpha crystallin family protein	2	2	Hist	19.78	19.24	20.39	23.35	23.01	23.19	10.39	0.00062	0.009	10.4	ND	ND	ND	ND	ND	ND	ND	ND	ND	ND	ND	ND	ND	Stress response
g7946.t1.VIR	KAH0799138	ABC transporter E family member 2	15	15	Hist	24.84	25.12	24.9	22.43	22.37	22.9	-5.22	0.00021	0.005	-5.2	7	7	Hist	23.77	23.74	23.73	22.1	21.64	21.6	-3.9	0.00025	0.002	-3.9	Membrane traffickingTransport
g7975.t1.VIR	KAH0799167	ribosomal protein	22	4	Hist	23.3245	23.6639	23.38	23.8367	22.2707	23.6533	-1.15	0.70907	0.873	-1.2	17	4	Hist	20.98	21.06	20.99	22.23	22.29	22.32	2.42	0	0	2.4	Ribosomal protein
g811.t1.VIR	KAH0806434	hypothetical protein	ND	ND	ND	ND	ND	ND	ND	ND	ND	ND	ND	ND	ND	2	2	Hist	21.41	19.75	21.26	19.7	19.74	21.07	-1.55	0.41372	0.617	-1.6	Hypothetical protein
g8147.t1.VIR	KAH0799339	LIM domain containing protein	2	2	Hist	20.9627	20.3918	20.9982	19.7922	19.8761	19.541	-2.07	0.009	0.061	-2.1	ND	ND	ND	ND	ND	ND	ND	ND	ND	ND	ND	ND	ND	Structural
g8266.t1.VIR	KAH0798965	hypothetical protein	ND	ND	ND	ND	ND	ND	ND	ND	ND	ND	ND	ND	ND	2	2	Hist	18.18	18.12	18.79	19.79	19.79	19.67	2.61	0.0031	0.018	2.6	Hypothetical protein
g8287.t1.VIR	KAH0798885	60S ribosomal protein L27a	8	2	Hist	19.1722	20.6295	19.6292	20.9811	20.0824	20.4828	1.63	0.23337	0.512	1.6	10	2	Hist	0	0	0	20.6	20.72	20.28	1.51635e+06	0	0	1.51635e+06	Ribosomal protein
g8521.t1.VIR	KAH0798645	60S ribosomal protein L7-2	10	1	Hist	19.69	19.87	19.69	20.78	20.92	20.84	2.14	0.00011	0.003	2.1	8	2	Hist	19.32	19.36	19.09	21.6	21.71	21.67	5.29	1e-05	0	5.3	Ribosomal protein
g8572.t1.VIR	KAH0798696	60S ribosomal protein L9	ND	ND	ND	ND	ND	ND	ND	ND	ND	ND	ND	ND	ND	11	2	Hist	22.72	22.73	22.8	23.58	23.11	23.33	1.5	0.01299	0.056	1.5	Ribosomal protein
g8609.t1.VIR	KAH0798733	ribosomal protein S19e	R	R	R	R	R	R	R	R	R	R	R	R	R	2	1	Hist	18.31	17.74	17.83	20.37	20.22	19.97	4.67	0.00045	0.004	4.7	Ribosomal protein
g8643.t1.VIR	KAH0798767	ribosomal protein L10a	3	1	Hist	22.6608	23.1564	22.9961	22.7667	22.6226	23.0233	-1.1	0.51493	0.743	-1.1	ND	ND	ND	ND	ND	ND	ND	ND	ND	ND	ND	ND	ND	Ribosomal protein
g885.t1.VIR	KAH0806195	60S ribosomal protein L44	2	2	Hist	22.6471	22.1793	22.5722	22.5962	22.0894	22.0395	-1.17	0.38344	0.649	-1.2	ND	ND	ND	ND	ND	ND	ND	ND	ND	ND	ND	ND	ND	Ribosomal protein
g894.t1.VIR	KAH0806204	protein FAM91A1	ND	ND	ND	ND	ND	ND	ND	ND	ND	ND	ND	ND	ND	2	2	Hist	19.05	21.66	19	20.53	20.19	20.04	1.28	0.71203	0.846	1.3	Membrane traffickingTransport
g8993.t1.VIR	KAH0798135	40S ribosomal protein S2-1	10	1	Hist	21.0719	22.1791	20.8804	21.0861	20.7794	21.1819	-1.28	0.44071	0.702	-1.3	11	1	Hist	20.62	21.18	20.94	22.33	21.56	20.85	1.59	0.21873	0.42	1.6	Ribosomal protein
g9065.t1.VIR	KAH0798207	enolase family protein	2	2	Hist	19.83	19.74	19.83	0	0	0	-910883	0	0	-910883	ND	ND	ND	ND	ND	ND	ND	ND	ND	ND	ND	ND	ND	Structural
g9104.t1.VIR	KAH0798081	phenylalanine--tRNA ligase alpha subunit	2	2	Hist	20.14	20.05	20.19	17.35	17.72	17.66	-5.86	3e-05	0.001	-5.9	ND	ND	ND	ND	ND	ND	ND	ND	ND	ND	ND	ND	ND	Regulatory processes
g9118.t1.VIR	KAH0798095	von Willebrand factor type A domain containing protein	4	4	Hist	21.5847	21.9532	21.7478	18.8933	19.1443	20.8371	-4.4	0.02608	0.127	-4.4	ND	ND	ND	ND	ND	ND	ND	ND	ND	ND	ND	ND	ND	Regulatory processes
g9162.t1.VIR	KAH0798037	variant-silencing SET protein, putative	2	2	Hist	23.47	23.77	23.54	21.89	21.81	21.97	-3.27	7e-05	0.002	-3.3	ND	ND	ND	ND	ND	ND	ND	ND	ND	ND	ND	ND	ND	Regulatory processes
g9195.t1.VIR	KAH0798070	40S ribosomal protein S3a	12	2	Hist	22.0325	22.0783	22.0311	21.7454	21.8257	21.9149	-1.16	0.01306	0.081	-1.2	10	2	Hist	20.22	20.27	19.76	21.05	21.44	21.01	2.12	0.00707	0.035	2.1	Ribosomal protein
g922.t1.VIR	KAH0806232	WD repeat-containing protein 19	ND	ND	ND	ND	ND	ND	ND	ND	ND	ND	ND	ND	ND	2	2	Hist	0	0	0	19.17	19.64	19.51	711506	0	0	711506	ProteinProtein interactions
g9292.t1.VIR	KAH0797651	40S ribosomal protein S16	4	2	Hist	19.54	19.75	19.52	20.84	20.6	20.55	2.08	0.00078	0.011	2.1	R	R	R	R	R	R	R	R	R	R	R	R	R	Ribosomal protein
g9425.t1.VIR	KAH0797784	ribosomal protein L6	8	1	Hist	22.8875	22.4541	22.8207	22.4612	22.3638	22.3792	-1.25	0.08172	0.281	-1.2	ND	ND	ND	ND	ND	ND	ND	ND	ND	ND	ND	ND	ND	Ribosomal protein
g9479.t1.ATT	KAH0787061	surfactant B protein	5	5	Hist	21.4641	21.0873	21.4623	21.0506	21.7787	21.3601	1.04	0.8231	0.933	1	R	R	R	R	R	R	R	R	R	R	R	R	R	Adhesion
g949.t1.VIR	KAH0806259	succinate-CoA ligase	ND	ND	ND	ND	ND	ND	ND	ND	ND	ND	ND	ND	ND	5	5	Hist	19.52	19.11	19.19	22.13	21.86	22.08	6.72	5e-05	0.001	6.7	Regulatory processes
g9510.t1.VIR	KAH0797869	hypothetical protein	2	2	Hist	22.2077	21.509	22.4519	22.1494	22.0962	22.4084	1.12	0.61653	0.81	1.1	ND	ND	ND	ND	ND	ND	ND	ND	ND	ND	ND	ND	ND	Hypothetical protein
g9532.t1.VIR	KAH0797891	stress-induced protein	2	2	Hist	19.2547	19.5495	19.0329	20.2663	19.768	20.3856	1.82	0.02338	0.116	1.8	R	R	R	R	R	R	R	R	R	R	R	R	R	Stress response
g9736.t1.VIR	KAH0797403	actin-related protein 2/3 complex, subunit 1	2	2	Hist	18.87	19.09	18.86	0	0	0	-504226	0	0	-504226	ND	ND	ND	ND	ND	ND	ND	ND	ND	ND	ND	ND	ND	Structural
g9739.t1.VIR	KAH0797406	6-phosphofructokinase	2	2	Hist	21.6539	22.4609	21.5834	21.7039	21.6713	21.8989	-1.1	0.65187	0.831	-1.1	3	3	Hist	21.33	21.18	21.23	22.09	22.02	22.11	1.77	7e-05	0.001	1.8	Regulatory processes
g9770.t1.ATT	KAH0786718	hypothetical protein	2	2	Hist	21.0617	20.4319	21.0961	21.4274	20.8769	19.751	-1.13	0.75741	0.901	-1.1	ND	ND	ND	ND	ND	ND	ND	ND	ND	ND	ND	ND	ND	Hypothetical protein
g9867.t1.VIR	KAH0797352	60S ribosomal protein L18	6	2	Hist	20.7355	21.284	20.8269	21.7916	20.5318	21.7824	1.34	0.4051	0.668	1.3	ND	ND	ND	ND	ND	ND	ND	ND	ND	ND	ND	ND	ND	Ribosomal protein

## Sheet: True immunogenic prot_150723
			Histomonas IP - Chicken Sera													Histomonas IP - Turkey Sera
Accession	Accession	ProteinName	Peptides	Unique peptides	Species	ATT_1	ATT_2	ATT_3	VIR_1	VIR_2	VIR_3	FC manual log abundance	p-value	FDR-adjusted p-value	Fold change VIR/ATT	Peptides	PepUnique	Species	ATT_1	ATT_2	ATT_3	VIR_1	VIR_2	VIR_3	FC manual log abundance	p-value	FDR-adjusted p-value	Fold change VIR/ATT	Blast analysis	VaxElan Prediction	VaxiDL Prediction		in Surfaceome
g10134.t1.VIR	KAH0796226	40S ribosomal protein S17-B	7	2	Hist	20.6912	21.2981	20.7199	20.2165	19.8324	19.7447	-1.96	0.01661	0.094	-2	6	2	Hist	19.52	19.73	19.86	19.14	19.46	19.63	-1.22	0.16931	0.355	-1.2	Ribosomal protein	0.33	Not a vaccine candidate	99.52	Yes
g10140.t1.VIR	KAH0796232	MIF4G domain containing protein	2	2	Hist	19.36	18.27	19.17	0	0	0	-500487	0	0	-500487	ND	ND	ND	ND	ND	ND	ND	ND	ND	ND	ND	ND	ND	Regulatory processes	0.5	Not a vaccine candidate	57.14	Yes
g1017.t1.VIR	KAH0806327	60S ribosomal protein L6	4	1	Hist	18.8368	19.5129	18.887	17.9312	17.7792	18.1539	-2.18	0.00986	0.066	-2.2	2	1	Hist	18.55	18.34	18.22	17.55	18.93	19.37	1.19	0.67978	0.827	1.2	Ribosomal protein	0.5	Not a vaccine candidate	99.61	No
g10355.t1.VIR	KAH0796447	40S ribosomal protein S17-B	7	2	Hist	20.59	21.01	20.73	19.89	19.69	19.62	-2.06	0.00214	0.023	-2.1	ND	ND	ND	ND	ND	ND	ND	ND	ND	ND	ND	ND	ND	Ribosomal protein	0.33	Not a vaccine candidate	99.65	Yes
g10358.t1.VIR	KAH0796450	DUF882 domain-containing protein	3	3	Hist	19.96	20.06	19.69	22.19	22.22	22.8	5.65	0.00039	0.006	5.6	3	3	Hist	20.02	20.24	20.34	22.2	22.71	22.57	4.9	0.00022	0.002	4.9	Unknown function	0.5	Vaccine candidate	73.59	Yes
g10454.t1.VIR	KAH0796546	Ras-related C3 botulinum toxin substrate 1	4	4	Hist	21.11	20.31	21.14	22.84	23.1	23.23	4.61	0.00172	0.02	4.6	ND	ND	ND	ND	ND	ND	ND	ND	ND	ND	ND	ND	ND	Signaling	0.33	Vaccine candidate	97.91	Yes
g10511.t1.VIR	KAH0796603	hypothetical protein	2	2	Hist	19.69	20.01	19.5	21.71	21.22	21.79	3.59	0.00136	0.016	3.6	3	3	Hist	19.66	19.59	19.85	22.45	22.36	22.61	6.85	1e-05	0	6.9	Hypothetical protein	0.5	Not a vaccine candidate	61.33	No
g10542.t1.VIR	KAH0796634	2Fe-2S iron-sulfur cluster binding domain-containing protein	3	3	Hist	19.8016	20.2398	20.1972	21.0311	20.796	21.2151	1.91	0.0072	0.053	1.9	ND	ND	ND	ND	ND	ND	ND	ND	ND	ND	ND	ND	ND	Regulatory processes	0.33	Not a vaccine candidate	99.54	Yes
g10550.t1.VIR	KAH0796642	WD40 repeat-like protein	3	3	Hist	20.8068	19.6059	20.9562	21.8145	21.8911	22.0826	2.78	0.02757	0.132	2.8	ND	ND	ND	ND	ND	ND	ND	ND	ND	ND	ND	ND	ND	ProteinProtein interactions	0.5	Not a vaccine candidate	99.24	Yes
g10582.t1.VIR	KAH0796674	Clan SC, family S33, methylesterase-like serine peptidase	5	5	Hist	18.81	20.31	20.09	22.86	22.84	22.96	8.89	0.00258	0.025	8.9	5	5	Hist	18.81	17.97	17.23	22.24	22	22.2	17.68	0.00084	0.006	17.7	Proteolytic activity	0.5	Not a vaccine candidate	99.67	Yes
g10620.t1.VIR	KAH0796712	V-type proton ATPase subunit d 2	3	3	Hist	22.624	22.4541	21.999	21.434	21.321	21.6204	-1.87	0.01195	0.074	-1.9	4	4	Hist	22.27	22.04	22.12	21.84	21.65	21.57	-1.37	0.0116	0.051	-1.4	Membrane traffickingTransport	0.5	Not a vaccine candidate	96.39	Yes
g10653.t1.VIR	KAH0796745	40S ribosomal protein S14	12	1	Hist	20.9321	20.091	21.0085	20.4621	20.3735	19.3165	-1.54	0.25422	0.527	-1.5	10	1	Hist	20.23	20.65	19.72	21.16	18.46	19.41	-1.44	0.566	0.739	-1.4	Ribosomal protein	0.5	Not a vaccine candidate	99.66	Yes
g10674.t1.VIR	KAH0796766	ribosomal protein L38e	5	1	Hist	22.528	19.6927	22.9675	24.1023	23.9895	24.3589	5.35	0.07889	0.274	5.4	5	1	Hist	23.06	23.24	22.97	24.28	24.41	24.12	2.27	0.00051	0.004	2.3	Ribosomal protein	0.33	Not a vaccine candidate	60.1	No
g1068.t1.VIR	KAH0806053	60S ribosomal protein L24	2	2	Hist	24.53	24.39	24.18	23.23	23.08	23.05	-2.37	0.00044	0.007	-2.4	2	2	Hist	21.19	21.49	21.5	21.17	21.36	21.31	-1.08	0.38344	0.59	-1.1	Ribosomal protein	0.5	Not a vaccine candidate	99.38	Yes
g10729.t1.VIR	KAH0796821	GRIP and coiled-coil domain-containing protein 2	4	4	Hist	20.5	20.45	20.74	21.73	21.38	21.63	2.02	0.00178	0.02	2	ND	ND	ND	ND	ND	ND	ND	ND	ND	ND	ND	ND	ND	Regulatory processes	0.33	Vaccine candidate	98.89	Yes
g10759.t1.VIR	KAH0796851	V-type proton ATPase subunit D	ND	ND	ND	ND	ND	ND	ND	ND	ND	ND	ND	ND	ND	2	2	Hist	25.62	25.28	25.61	25.34	25.67	25.41	-1.02	0.84724	0.922	-1	Membrane traffickingTransport	0.33	Not a vaccine candidate	99.7	Yes
g10772.t1.VIR	KAH0796864	ras-related C3 botulinum toxin substrate 2	2	2	Hist	19.8776	20.0661	19.6216	20.5809	20.5243	20.585	1.63	0.00556	0.043	1.6	2	2	Hist	19.71	19.75	19.77	20.72	20.51	20.6	1.82	0.00016	0.002	1.8	Signaling	0.5	Vaccine candidate	98.68	Yes
g10820.t1.VIR	KAH0796912	60S ribosomal protein L26-1	4	4	Hist	24.0431	24.0789	23.9743	24.0031	25.1573	24.2193	1.35	0.2952	0.567	1.3	5	5	Hist	22.51	23.13	22.96	24.2	24.1	24.04	2.38	0.00282	0.017	2.4	Ribosomal protein	0.33	Not a vaccine candidate	93.88	Yes
g10870.t1.VIR	KAH0796962	ribosomal protein L31e	2	2	Hist	24.2711	23.789	24.2645	22.8	22.6706	21.7529	-3.25	0.00971	0.065	-3.2	2	2	Hist	21.63	21.88	21.98	19.8	18.85	19.02	-6.09	0.00111	0.008	-6.1	Ribosomal protein	0.5	Not a vaccine candidate	96.22	No
g10899.t1.VIR	KAH0796991	AP-1 complex subunit sigma-1	ND	ND	ND	ND	ND	ND	ND	ND	ND	ND	ND	ND	ND	2	2	Hist	20.53	20.68	20.66	21.76	21.79	21.78	2.22	2e-05	0	2.2	Regulatory processes	0.5	Not a vaccine candidate	99.66	Yes
g10921.t1.VIR	KAH0797013	hypothetical protein	6	6	Hist	21.6231	21.1176	21.4696	22.3976	22.0888	22.228	1.78	0.0087	0.061	1.8	ND	ND	ND	ND	ND	ND	ND	ND	ND	ND	ND	ND	ND	Hypothetical protein	0.33	Vaccine candidate	98.85	Yes
g10980.t1.VIR	KAH0797072	FprA family A-type flavoprotein	10	10	Hist	24.53	24.33	24.31	21.92	21.74	22.05	-5.62	3e-05	0.001	-5.6	ND	ND	ND	ND	ND	ND	ND	ND	ND	ND	ND	ND	ND	Regulatory processes	0.33	Not a vaccine candidate	99.72	Yes
g11001.t1.VIR	KAH0797093	Protein asteroid 1	7	7	Hist	22.27	22.54	22.2	0	0	0	-5.296e+06	0	0	-5.296e+06	ND	ND	ND	ND	ND	ND	ND	ND	ND	ND	ND	ND	ND	Regulatory processes	0.5	Not a vaccine candidate	99.69	Yes
g1114.t1.VIR	KAH0806099	Rps27bp	2	2	Hist	19.76	19.91	20.07	22.22	22.49	22.72	5.92	0.00011	0.003	5.9	ND	ND	ND	ND	ND	ND	ND	ND	ND	ND	ND	ND	ND	Ribosomal protein	0.5	Not a vaccine candidate	95.12	No
g1138.t1.VIR	KAH0806123	60S ribosomal protein L6	ND	ND	ND	ND	ND	ND	ND	ND	ND	ND	ND	ND	ND	3	2	Hist	18.99	18.01	17.2	18.31	19.44	20.03	2.29	0.17263	0.359	2.3	Ribosomal protein	0.5	Not a vaccine candidate	99.69	Yes
g115.t1.VIR	KAH0806939	eukaryotic translation initiation factor 5B	4	4	Hist	20.92	20.76	20.85	0	0	0	-1.88289e+06	0	0	-1.88289e+06	ND	ND	ND	ND	ND	ND	ND	ND	ND	ND	ND	ND	ND	Regulatory processes	0.33	Not a vaccine candidate	99.61	Yes
g1236.t1.VIR	KAH0805986	ribosomal protein L27e	2	2	Hist	22.5067	22.6432	22.2809	22.9259	22.3569	22.9085	1.19	0.30305	0.575	1.2	2	2	Hist	22.28	22.18	22.44	22.56	22.56	22.67	1.23	0.02352	0.086	1.2	Ribosomal protein	0.5	Vaccine candidate	97.62	Yes
g1282.t1.VIR	KAH0805949	Clan SB, family S8, subtilisin-like serine peptidase	5	5	Hist	21.91	22.23	21.92	0	0	0	-4.25961e+06	0	0	-4.25961e+06	ND	ND	ND	ND	ND	ND	ND	ND	ND	ND	ND	ND	ND	Proteolytic activity	0.33	Not a vaccine candidate	96.57	No
g1343.t1.VIR	KAH0805851	40S ribosomal protein S26	4	4	Hist	23.6195	22.4235	23.5044	23.6067	23.4961	23.3487	1.23	0.48088	0.723	1.2	4	4	Hist	21.06	21.09	20.73	21.88	21.37	21.56	1.56	0.02717	0.095	1.6	Ribosomal protein	0.33	Vaccine candidate	76.87	Yes
g1479.t1.VIR	KAH0805838	hypothetical protein	2	2	Hist	18.9806	19.6652	18.7669	20.3222	20.0767	20.4703	2.22	0.01731	0.096	2.2	ND	ND	ND	ND	ND	ND	ND	ND	ND	ND	ND	ND	ND	Hypothetical protein	0.5	Not a vaccine candidate	99.57	Yes
g1509.t1.VIR	KAH0805666	iron hydrogenase	6	6	Hist	22.1811	21.8305	22.0457	21.472	21.1887	21.421	-1.58	0.00801	0.057	-1.6	ND	ND	ND	ND	ND	ND	ND	ND	ND	ND	ND	ND	ND	Regulatory processes	0.33	Not a vaccine candidate	99.52	Yes
g1511.t1.VIR	KAH0805668	hypothetical protein	2	2	Hist	20.5826	20.8169	20.5426	20.5022	20.8512	20.9674	1.09	0.48412	0.726	1.1	2	2	Hist	18.7	18.56	18.34	19.16	19.05	19	1.45	0.00915	0.042	1.5	Hypothetical protein	0.5	Not a vaccine candidate	97.27	Yes
g1541.t1.VIR	KAH0805698	serine/threonine-protein phosphatase alpha-2 isoform (PP2A)	ND	ND	ND	ND	ND	ND	ND	ND	ND	ND	ND	ND	ND	2	2	Hist	0	0	0	18.17	18.32	17.64	270703	0	0	270703	Regulatory processes	0.5	Not a vaccine candidate	99.55	Yes
g1551.t1.VIR	KAH0805708	Guanine nucleotide-binding protein subunit alpha	ND	ND	ND	ND	ND	ND	ND	ND	ND	ND	ND	ND	ND	2	2	Hist	0	0	0	19.56	19.63	19.74	819041	0	0	819041	Signaling	0.5	Not a vaccine candidate	96.09	Yes
g1634.t1.VIR	KAH0805577	ribosomal protein L21e	ND	ND	ND	ND	ND	ND	ND	ND	ND	ND	ND	ND	ND	2	2	Hist	18.08	18.17	18.43	21.27	21.91	21.92	11.13	0.00013	0.001	11.1	Ribosomal protein	0.33	Not a vaccine candidate	99.4	Yes
g1655.t1.VIR	KAH0805598	ribosomal protein L14	2	2	Hist	22.4191	22.3672	22.478	21.8026	21.8204	21.9248	-1.49	0.00033	0.006	-1.5	ND	ND	ND	ND	ND	ND	ND	ND	ND	ND	ND	ND	ND	Ribosomal protein	0.33	Vaccine candidate	89.58	Yes
g17.t1.VIR	KAH0806841	C2 domain containing protein	2	2	Hist	22.1845	22.1931	22.2532	21.7147	21.6057	21.4363	-1.54	0.00173	0.02	-1.5	ND	ND	ND	ND	ND	ND	ND	ND	ND	ND	ND	ND	ND	Structural	0.5	Vaccine candidate	82.17	Yes
g1800.t1.VIR	KAH0805416	60S ribosomal protein L6	4	2	Hist	21.5618	21.8319	21.5683	21.1317	21.0624	21.4065	-1.37	0.03004	0.139	-1.4	ND	ND	ND	ND	ND	ND	ND	ND	ND	ND	ND	ND	ND	Ribosomal protein	0.5	Not a vaccine candidate	99.51	Yes
g1827.t1.VIR	KAH0805443	Ras family GTPase Sar1	2	2	Hist	0	0	0	19.85	19.77	19.91	940016	0	0	940016	ND	ND	ND	ND	ND	ND	ND	ND	ND	ND	ND	ND	ND	Signaling	0.5	Not a vaccine candidate	99.07	No
g1870.t1.VIR	KAH0804922	hypothetical protein	5	5	Hist	18.47	18.79	16.99	21.88	22.06	22.01	14.92	0.0022	0.023	14.9	4	4	Hist	0	0	0	19.97	20.1	19.97	1.0587e+06	0	0	1.0587e+06	Hypothetical protein	0.5	Not a vaccine candidate	91.79	Yes
g1899.t1.VIR	KAH0804951	60S ribosomal protein L37a	ND	ND	ND	ND	ND	ND	ND	ND	ND	ND	ND	ND	ND	2	2	Hist	21.69	21.51	21.58	23.65	23.37	23.45	3.72	4e-05	0.001	3.7	Ribosomal protein	0.5	Vaccine candidate	73.64	Yes
g1960.t1.VIR	KAH0805012	hypothetical protein	ND	ND	ND	ND	ND	ND	ND	ND	ND	ND	ND	ND	ND	3	3	Hist	17.74	17.67	17.68	22.02	22.09	22.6	23.26	2e-05	0	23.3	Hypothetical protein	0.67	Vaccine candidate	99.41	No
g199.t1.VIR	KAH0807023	ribosomal protein RPL10A	3	1	Hist	21.7929	22.1302	21.3118	20.7998	20.3065	20.7197	-2.2	0.01582	0.092	-2.2	ND	ND	ND	ND	ND	ND	ND	ND	ND	ND	ND	ND	ND	Ribosomal protein	0.5	Not a vaccine candidate	99.31	Yes
g2038.t1.VIR	KAH0805090	Plectin/S10 domain containing protein	ND	ND	ND	ND	ND	ND	ND	ND	ND	ND	ND	ND	ND	3	1	Hist	18.95	19.12	19.36	22.28	21.82	22.27	7.88	0.0001	0.001	7.9	Structural	0.5	Not a vaccine candidate	99.65	Yes
g2059.t1.VIR	KAH0805111	adhesin protein AP33-1	ND	ND	ND	ND	ND	ND	ND	ND	ND	ND	ND	ND	ND	4	4	Hist	21.69	21.71	21.74	22.6	22.36	22.57	1.74	0.00046	0.004	1.7	Adhesion	0.5	Not a vaccine candidate	99.06	Yes
g2071.t1.VIR	KAH0805123	FYVE-type zinc finger-containing protein	ND	ND	ND	ND	ND	ND	ND	ND	ND	ND	ND	ND	ND	2	1	Hist	0	0	0	17.76	16.95	18.01	195184	0	0	195184	Membrane traffickingTransport	0.5	Not a vaccine candidate	99.53	Yes
g2271.t1.VIR	KAH0805323	NAD-dependent glycerol-3-phosphate dehydrogenase family protein	ND	ND	ND	ND	ND	ND	ND	ND	ND	ND	ND	ND	ND	2	2	Hist	0	0	0	20.95	20.3	20.71	1.64981e+06	0	0	1.64981e+06	Regulatory processes	0.33	Not a vaccine candidate	80.64	No
g2291.t1.VIR	KAH0804895	Derlin-1	ND	ND	ND	ND	ND	ND	ND	ND	ND	ND	ND	ND	ND	2	2	Hist	0	0	0	21.85	21.53	21.76	3.43648e+06	0	0	3.43648e+06	Stress response	0.5	Not a vaccine candidate	99.5	No
g2368.t1.VIR	KAH0804850	ribosomal protein S19e	2	1	Hist	18.2815	19.107	18.7085	19.7602	19.5278	19.9709	2.08	0.0176	0.098	2.1	2	1	Hist	18.44	18.18	18.05	20.13	19.9	19.71	3.23	0.00053	0.004	3.2	Ribosomal protein	0.33	Not a vaccine candidate	99.8	Yes
g2373.t1.ATT	KAH0793649	40S ribosomal protein S3a	13	1	Hist	19.2273	18.197	19.3658	19.0708	19.3422	19.3016	1.24	0.46092	0.71	1.2	ND	ND	ND	ND	ND	ND	ND	ND	ND	ND	ND	ND	ND	Ribosomal protein	0.5	Vaccine candidate	88.73	Yes
g2453.t1.VIR	KAH0804755	60S ribosomal protein l10, putative	2	2	Hist	20.6089	20.7448	20.7219	21.2251	20.5543	21.3379	1.27	0.23434	0.512	1.3	ND	ND	ND	ND	ND	ND	ND	ND	ND	ND	ND	ND	ND	Ribosomal protein	0.33	Not a vaccine candidate	99.83	Yes
g2517.t1.VIR	KAH0804819	lysine--tRNA ligase isoform X1	5	5	Hist	23.24	23.11	23.3	19.99	19.31	19.7	-11.7	7e-05	0.002	-11.7	ND	ND	ND	ND	ND	ND	ND	ND	ND	ND	ND	ND	ND	Regulatory processes	0.5	Not a vaccine candidate	99.7	No
g2562.t1.VIR	KAH0804622	ribosomal protein L38e	5	1	Hist	25.4289	23.3673	25.7118	26.7971	26.4108	26.5617	3.37	0.0788	0.274	3.4	ND	ND	ND	ND	ND	ND	ND	ND	ND	ND	ND	ND	ND	Ribosomal protein	0.33	Not a vaccine candidate	97.59	No
g286.t1.VIR	KAH0807110	BTB/POZ domain containing protein	2	2	Hist	21.1312	21.5549	20.9906	20.4733	20.7046	20.7457	-1.5	0.03687	0.16	-1.5	ND	ND	ND	ND	ND	ND	ND	ND	ND	ND	ND	ND	ND	Regulatory processes	0.5	Not a vaccine candidate	99.78	Yes
g2974.t1.VIR	KAH0804140	hypothetical protein	2	2	Hist	0	0	0	20.04	19.91	20.56	1.17951e+06	0	0	1.17951e+06	ND	ND	ND	ND	ND	ND	ND	ND	ND	ND	ND	ND	ND	Hypothetical protein	0.5	Not a vaccine candidate	59.72	Yes
g3047.t1.VIR	KAH0804213	GTPase-activator protein	ND	ND	ND	ND	ND	ND	ND	ND	ND	ND	ND	ND	ND	2	2	Hist	0	0	0	17.9	18.16	18.64	307988	0	0	307988	Signaling	0.5	Not a vaccine candidate	80.46	Yes
g3120.t1.VIR	KAH0804286	60S ribosomal protein L7-2	4	3	Hist	18.9097	18.1478	17.2013	20.2313	20.3955	19.6789	4.04	0.0202	0.106	4	ND	ND	ND	ND	ND	ND	ND	ND	ND	ND	ND	ND	ND	Ribosomal protein	0.5	Not a vaccine candidate	93.62	Yes
g3139.t1.VIR	KAH0804305	small GTP-binding protein	3	2	Hist	18.5621	19.1457	18.8646	19.3612	18.7636	19.7735	1.36	0.26129	0.533	1.4	ND	ND	ND	ND	ND	ND	ND	ND	ND	ND	ND	ND	ND	Regulatory processes	0.5	Vaccine candidate	97.33	Yes
g3194.t1.VIR	KAH0804360	cysteine protease 8	2	2	Hist	21.58	21.43	22	19.27	19.08	19.14	-5.69	0.00015	0.003	-5.7	ND	ND	ND	ND	ND	ND	ND	ND	ND	ND	ND	ND	ND	Proteolytic activity	0.5	Vaccine candidate	98.24	No
g3392.t1.VIR	KAH0804558	Rab family GTPase	2	2	Hist	0	0	0	20.43	20.72	20.71	1.61231e+06	0	0	1.61231e+06	ND	ND	ND	ND	ND	ND	ND	ND	ND	ND	ND	ND	ND	Signaling	0.5	Vaccine candidate	97.45	Yes
g3475.t1.VIR	KAH0803697	40S ribosomal protein S18	4	4	Hist	24.285	24.1744	24.408	23.5402	23.4706	23.4755	-1.73	0.00037	0.006	-1.7	4	4	Hist	23.39	23.44	23.37	23.64	22.76	23.19	-1.15	0.47496	0.668	-1.1	Ribosomal protein	0.33	Not a vaccine candidate	98.13	Yes
g354.t1.ATT	KAH0795776	hypothetical protein	9	9	Hist	21.89	22.2	21.93	17.87	17.43	19.04	-14.87	0.00136	0.016	-14.9	ND	ND	ND	ND	ND	ND	ND	ND	ND	ND	ND	ND	ND	Hypothetical protein	0.33	Not a vaccine candidate	91.76	Yes
g3566.t1.VIR	KAH0803597	leucine-rich repeat domain-containing protein	8	8	Hist	23.2348	23.4256	23.2082	22.9398	22.713	23.0138	-1.32	0.0242	0.12	-1.3	ND	ND	ND	ND	ND	ND	ND	ND	ND	ND	ND	ND	ND	Regulatory processes	0.5	Not a vaccine candidate	92.78	Yes
g3609.t1.VIR	KAH0803640	hypothetical protein	ND	ND	ND	ND	ND	ND	ND	ND	ND	ND	ND	ND	ND	2	2	Hist	20.85	20.35	20.46	19.4	19.92	19.75	-1.81	0.0164	0.066	-1.8	Hypothetical protein	0.5	Vaccine candidate	96.24	No
g3639.t1.VIR	KAH0803584	translocon-associated protein TRAP alpha subunit	4	4	Hist	19.28	19.82	19.16	21.05	21.14	21.56	3.55	0.00206	0.022	3.6	ND	ND	ND	ND	ND	ND	ND	ND	ND	ND	ND	ND	ND	Membrane traffickingTransport	0.5	Not a vaccine candidate	78.2	Yes
g3649.t1.VIR	KAH0803555	dnaJ-like subfamily B member 1-like	ND	ND	ND	ND	ND	ND	ND	ND	ND	ND	ND	ND	ND	6	1	Hist	0	0	0	19.42	19.49	19.17	674379	0	0	674379	Stress response	0.5	Not a vaccine candidate	97.31	No
g3650.t1.VIR	KAH0803556	40S ribosomal protein S21	3	1	Hist	20.1385	20.8003	19.1806	19.9237	18.9967	19.8857	-1.35	0.47752	0.722	-1.4	ND	ND	ND	ND	ND	ND	ND	ND	ND	ND	ND	ND	ND	Ribosomal protein	0.33	Not a vaccine candidate	99.02	Yes
g3666.t1.VIR	KAH0803318	40S ribosomal protein S17-B	7	1	Hist	20.5255	21.213	20.4042	19.6308	19.8991	19.9903	-1.83	0.0332	0.15	-1.8	ND	ND	ND	ND	ND	ND	ND	ND	ND	ND	ND	ND	ND	Ribosomal protein	0.33	Not a vaccine candidate	99.65	Yes
g3670.t1.ATT	KAH0792488	hypothetical protein	ND	ND	ND	ND	ND	ND	ND	ND	ND	ND	ND	ND	ND	2	1	Hist	0	0	0	18.47	17.97	18.45	322774	0	0	322774	Hypothetical protein	0.5	Vaccine candidate	99.02	No
g3674.t1.VIR	KAH0803326	Phosphofructokinase family protein	3	3	Hist	20.5998	21.0039	20.8389	20.6127	20.4487	20.9006	-1.12	0.41574	0.678	-1.1	2	2	Hist	19.81	19.63	17.51	20.32	20.1	20.55	2.53	0.14826	0.328	2.5	Regulatory processes	0.5	Not a vaccine candidate	99.56	Yes
g3748.t1.VIR	KAH0803400	Clan SC, family S33, methylesterase-like serine peptidase	ND	ND	ND	ND	ND	ND	ND	ND	ND	ND	ND	ND	ND	2	2	Hist	0	0	0	19.2	18.99	19.08	558436	0	0	558436	Proteolytic activity	0.5	Not a vaccine candidate	99.34	Yes
g378.t1.VIR	KAH0806735	Formin-like 2 Domain containing protein	2	2	Hist	0	0	0	17.87	18.13	18.43	288883	0	0	288883	ND	ND	ND	ND	ND	ND	ND	ND	ND	ND	ND	ND	ND	Regulatory processes	0.33	Vaccine candidate	97.44	No
g3789.t1.VIR	KAH0803441	AGC family protein kinase	7	7	Hist	21.55	22.16	22.19	20.25	19.88	20.17	-3.65	0.00142	0.017	-3.7	ND	ND	ND	ND	ND	ND	ND	ND	ND	ND	ND	ND	ND	Regulatory processes	0.5	Not a vaccine candidate	99.76	Yes
g3935.t1.VIR	KAH0803195	hypothetical protein	ND	ND	ND	ND	ND	ND	ND	ND	ND	ND	ND	ND	ND	10	10	Hist	22.55	22.58	22.5	23.67	23.82	23.92	2.39	8e-05	0.001	2.4	Hypothetical protein	0.5	Not a vaccine candidate	99.07	Yes
g3973.t1.VIR	KAH0803233	60S ribosomal protein L33-A	2	2	Hist	20.4313	20.8844	20.0925	19.0397	18.8934	19.7545	-2.36	0.02422	0.12	-2.4	2	2	Hist	20.73	20.56	20.44	19.11	18.76	18.88	-3.16	0.00022	0.002	-3.2	Ribosomal protein	0.5	Vaccine candidate	84.61	No
g4238.t1.VIR	KAH0802727	succinate-CoA ligase	8	8	Hist	24.54	24.72	24.56	23.24	23.53	23.33	-2.36	0.00029	0.006	-2.4	ND	ND	ND	ND	ND	ND	ND	ND	ND	ND	ND	ND	ND	Regulatory processes	0.5	Not a vaccine candidate	96.31	Yes
g4261.t1.VIR	KAH0802750	hypothetical protein	2	2	Hist	20.82	21.05	20.91	22.1	22.19	22.49	2.52	0.00055	0.009	2.5	2	2	Hist	21.82	21.52	21.51	22.76	22.71	23.04	2.33	0.00109	0.008	2.3	Hypothetical protein	0.5	Not a vaccine candidate	99.74	Yes
g4340.t1.VIR	KAH0802829	NADP-dependent alcohol dehydrogenase	ND	ND	ND	ND	ND	ND	ND	ND	ND	ND	ND	ND	ND	2	2	Hist	21.31	21.24	21.2	21.72	21.63	21.73	1.36	0.00057	0.005	1.4	Regulatory processes	0.33	Not a vaccine candidate	99.64	Yes
g4343.t1.VIR	KAH0802832	ras-related protein Rab7	4	4	Hist	22.2953	22.1388	22.5871	21.9799	22.4773	22.4752	-1.02	0.89516	0.972	-1	ND	ND	ND	ND	ND	ND	ND	ND	ND	ND	ND	ND	ND	Signaling	0.5	Vaccine candidate	80.23	Yes
g4376.t1.VIR	KAH0802865	cysteine protease	ND	ND	ND	ND	ND	ND	ND	ND	ND	ND	ND	ND	ND	2	2	Hist	20.98	21.06	20.87	19.5	19.48	19.21	-2.98	0.00013	0.001	-3	Proteolytic activity	0.67	Vaccine candidate	95.39	Yes
g4460.t1.VIR	KAH0802949	hydrogenosomal membrane protein 31 precursor	2	2	Hist	0	0	0	20.43	20.6	20.51	1.4955e+06	0	0	1.4955e+06	4	4	Hist	20.35	19.78	20.59	22.72	22.67	22.55	5.3	0.0006	0.005	5.3	Regulatory processes	0.5	Not a vaccine candidate	99.75	Yes
g4605.t1.VIR	KAH0802552	Archaeal ribosomal protein S17P	7	1	Hist	20.5656	19.8878	20.3951	20.6041	20.5502	20.6991	1.26	0.1828	0.453	1.3	ND	ND	ND	ND	ND	ND	ND	ND	ND	ND	ND	ND	ND	Ribosomal protein	0.67	Not a vaccine candidate	99.68	Yes
g4651.t1.VIR	KAH0802598	hypothetical protein	2	2	Hist	20.272	20.6165	19.961	21.0207	20.5864	20.8142	1.44	0.08229	0.282	1.4	ND	ND	ND	ND	ND	ND	ND	ND	ND	ND	ND	ND	ND	Hypothetical protein	0.5	Not a vaccine candidate	99.27	No
g4799.t1.VIR	KAH0802416	60S ribosomal protein L6	2	2	Hist	22.0078	22.487	21.4421	21.371	21.6385	21.4181	-1.42	0.18329	0.453	-1.4	ND	ND	ND	ND	ND	ND	ND	ND	ND	ND	ND	ND	ND	Ribosomal protein	0.5	Not a vaccine candidate	99.71	Yes
g4888.t1.VIR	KAH0802270	serine/arginine-rich SC35-like splicing factor SCL33	2	2	Hist	19.35	18.14	19.28	21.55	21.35	21.58	5.95	0.00296	0.028	6	3	3	Hist	0	0	0	22.14	22.14	22.24	4.72198e+06	0	0	4.72198e+06	Regulatory processes	0.5	Vaccine candidate	95.87	Yes
g4910.t1.VIR	KAH0802292	60S ribosomal protein L27a	ND	ND	ND	ND	ND	ND	ND	ND	ND	ND	ND	ND	ND	8	1	Hist	0	0	0	19.63	19.48	19.72	798742	0	0	798742	Ribosomal protein	0.33	Not a vaccine candidate	99.07	Yes
g4925.t1.VIR	KAH0802307	cytidine deaminase	ND	ND	ND	ND	ND	ND	ND	ND	ND	ND	ND	ND	ND	3	3	Hist	18.84	18.05	18.52	19.99	20.45	20.31	3.43	0.00268	0.016	3.4	Regulatory processes	0.5	Not a vaccine candidate	95.95	No
g5031.t1.VIR	KAH0802167	ras-related C3 botulinum toxin substrate 2	ND	ND	ND	ND	ND	ND	ND	ND	ND	ND	ND	ND	ND	2	2	Hist	17.65	17.78	17.96	19.49	19.03	19.14	2.68	0.001	0.007	2.7	Signaling	0.5	Vaccine candidate	95.72	Yes
g5063.t1.VIR	KAH0801977	40S ribosomal protein S2-1	ND	ND	ND	ND	ND	ND	ND	ND	ND	ND	ND	ND	ND	11	1	Hist	21.81	21.85	21.93	22.73	22.37	22.42	1.56	0.00525	0.027	1.6	Ribosomal protein	0.33	Not a vaccine candidate	84.89	Yes
g5148.t1.VIR	KAH0802062	hypothetical protein	2	2	Hist	22.5051	22.2324	22.683	21.5978	21.5503	21.7026	-1.81	0.00348	0.032	-1.8	2	2	Hist	22.41	22.21	22.36	22.83	22.15	22.05	1.01	0.94685	0.967	1	Hypothetical protein	0.5	Vaccine candidate	99.64	Yes
g5252.t1.VIR	KAH0801972	40S ribosomal protein S2-1	11	2	Hist	21.9158	21.0986	21.8589	22.3931	22.0225	22.3704	1.56	0.09237	0.3	1.6	12	1	Hist	18.98	19.56	19.19	20.54	19.09	19.66	1.44	0.31545	0.521	1.4	Ribosomal protein	0.5	Not a vaccine candidate	60.74	No
g5292.t1.VIR	KAH0801868	40S ribosomal protein S1	13	1	Hist	23.0697	22.0098	23.149	22.6855	22.9784	22.7877	1.05	0.85332	0.949	1.1	11	3	Hist	21.81	21.59	21.72	22.72	22.67	22.8	2.03	0.00016	0.002	2	Ribosomal protein	0.5	Vaccine candidate	72.04	No
g5357.t1.VIR	KAH0801933	60S ribosomal protein L27a	ND	ND	ND	ND	ND	ND	ND	ND	ND	ND	ND	ND	ND	9	1	Hist	0	0	0	18.92	19.27	18.72	513994	0	0	513994	Ribosomal protein	0.33	Not a vaccine candidate	99.49	Yes
g5358.t1.VIR	KAH0801934	Rpl16ap	10	2	Hist	23.7282	23.3703	23.7237	24.0996	23.818	23.5668	1.17	0.31926	0.599	1.2	10	2	Hist	23.84	23.7	23.73	25.11	24.18	24.94	1.99	0.02674	0.095	2	Ribosomal protein	0.5	Not a vaccine candidate	98.99	Yes
g5613.t1.VIR	KAH0801608	60S ribosomal protein L9	7	1	Hist	21.9587	22.7193	21.868	21.7737	21.2008	21.4017	-1.65	0.08521	0.287	-1.7	10	1	Hist	21.3	21.61	21.33	22.62	22.35	21.72	1.76	0.04587	0.143	1.8	Ribosomal protein	0.5	Not a vaccine candidate	99.65	Yes
g5733.t1.VIR	KAH0801475	hypothetical protein	2	2	Hist	18.27	18.09	18.34	20.28	20.16	20.54	4.27	0.00011	0.003	4.3	2	2	Hist	24.52	24.59	25.06	24.23	25.26	24.71	1.01	0.98365	0.987	1	Hypothetical protein	0.5	Not a vaccine candidate	99.79	Yes
g5816.t1.VIR	KAH0801214	Succinyl-CoA Synthetase subunit	6	2	Hist	22.1851	22.6238	22.118	20.9345	21.3323	21.4228	-2.11	0.0078	0.056	-2.1	ND	ND	ND	ND	ND	ND	ND	ND	ND	ND	ND	ND	ND	Regulatory processes	0.5	Not a vaccine candidate	98.58	No
g59.t1.VIR	KAH0806883	small GTP-binding protein	4	2	Hist	18.4784	17.2683	18.5719	18.8262	19.164	18.3236	1.59	0.24271	0.519	1.6	2	1	Hist	18.07	18.32	18.32	18.77	18.54	19.32	1.56	0.06088	0.17	1.6	Regulatory processes	0.67	Vaccine candidate	98.56	Yes
g5952.t1.VIR	KAH0801350	60S ribosomal protein L7a	14	2	Hist	22.4931	21.9091	22.3757	22.8634	22.8078	22.8656	1.5	0.0308	0.142	1.5	ND	ND	ND	ND	ND	ND	ND	ND	ND	ND	ND	ND	ND	Ribosomal protein	0.5	Not a vaccine candidate	99.44	Yes
g5974.t1.VIR	KAH0801372	Archaeal ribosomal protein S17P	8	1	Hist	21.971	21.4482	21.7207	21.8535	21.7384	21.8526	1.07	0.54998	0.767	1.1	ND	ND	ND	ND	ND	ND	ND	ND	ND	ND	ND	ND	ND	Ribosomal protein	0.67	Not a vaccine candidate	99.66	Yes
g60.t1.VIR	KAH0806884	hypothetical protein	2	2	Hist	19.4196	19.7815	18.9098	20.3938	21.2309	21.038	2.86	0.01325	0.082	2.9	ND	ND	ND	ND	ND	ND	ND	ND	ND	ND	ND	ND	ND	Hypothetical protein	0.5	Vaccine candidate	56.75	Yes
g6011.t1.VIR	KAH0801409	surfactant B protein	2	2	Hist	21.4724	21.9145	21.4245	21.8044	21.7697	21.9778	1.19	0.21732	0.496	1.2	ND	ND	ND	ND	ND	ND	ND	ND	ND	ND	ND	ND	ND	Adhesion	0.5	Vaccine candidate	98.13	Yes
g6049.t1.VIR	KAH0801007	hypothetical protein	2	2	Hist	0	0	0	20.08	20.7	20.6	1.44248e+06	0	0	1.44248e+06	3	3	Hist	0	0	0	21.91	21.54	21.66	3.41844e+06	0	0	3.41844e+06	Hypothetical protein	0.67	Vaccine candidate	99.16	Yes
g6084.t1.VIR	KAH0801042	ribosomal protein L29	5	1	Hist	20.99	20.46	20.82	0	0	0	-1.77006e+06	0	0	-1.77006e+06	ND	ND	ND	ND	ND	ND	ND	ND	ND	ND	ND	ND	ND	Ribosomal protein	0.33	Not a vaccine candidate	91.51	Yes
g616.t1.VIR	KAH0806453	40S ribosomal protein S16	3	1	Hist	19.3728	18.7781	19.5772	20.6818	20.3363	19.6867	1.99	0.0583	0.221	2	ND	ND	ND	ND	ND	ND	ND	ND	ND	ND	ND	ND	ND	Ribosomal protein	0.5	Vaccine candidate	57.39	Yes
g6321.t1.VIR	KAH0800998	Plectin/S10 domain containing protein	ND	ND	ND	ND	ND	ND	ND	ND	ND	ND	ND	ND	ND	3	1	Hist	19.31	19.33	19.7	22.5	22.08	22.55	7.62	0.00011	0.001	7.6	Structural	0.5	Not a vaccine candidate	99.62	No
g6325.t1.VIR	KAH0800867	ras-like GTP-binding protein RhoL isoform X2	ND	ND	ND	ND	ND	ND	ND	ND	ND	ND	ND	ND	ND	2	1	Hist	0	0	0	17.5	17.31	16.4	137479	0	0	137479	Regulatory processes	0.67	Vaccine candidate	66.46	No
g6351.t1.ATT	KAH0790147	Clathrin heavy chain 1	ND	ND	ND	ND	ND	ND	ND	ND	ND	ND	ND	ND	ND	4	3	Hist	20.71	20.59	20.57	21.31	21.51	21.26	1.66	0.00113	0.008	1.7	Membrane traffickingTransport	0.5	Not a vaccine candidate	99.78	Yes
g6357.t1.VIR	KAH0800597	60S ribosomal protein L22-1	ND	ND	ND	ND	ND	ND	ND	ND	ND	ND	ND	ND	ND	3	3	Hist	22.7	22.96	22.95	22.33	21.95	22.26	-1.61	0.00907	0.042	-1.6	Ribosomal protein	0.5	Vaccine candidate	94.58	Yes
g6380.t1.VIR	KAH0800620	hypothetical protein	2	2	Hist	23.4093	23.8044	23.4231	23.2919	23.3061	23.5125	-1.13	0.30084	0.572	-1.1	ND	ND	ND	ND	ND	ND	ND	ND	ND	ND	ND	ND	ND	Hypothetical protein	0.5	Vaccine candidate	91.15	Yes
g6450.t1.VIR	KAH0800690	hypothetical protein	2	2	Hist	22.5821	22.3339	22.9184	23.4485	23.449	23.4896	1.8	0.00745	0.054	1.8	2	2	Hist	22.91	22.87	22.73	24.74	24.1	24.01	2.73	0.0037	0.021	2.7	Hypothetical protein	0.5	Vaccine candidate	99.27	Yes
g6451.t1.VIR	KAH0800691	Rab GTPase	3	3	Hist	19.6	19.48	19.92	21.24	20.94	21.09	2.67	0.00086	0.012	2.7	2	2	Hist	20.4	19.78	20.12	20.21	19.92	20.25	1.02	0.91094	0.956	1	Regulatory processes	0.5	Vaccine candidate	86.1	Yes
g650.t1.VIR	KAH0806487	40S ribosomal protein S7	3	1	Hist	20.77	20.64	20.79	0	0	0	-1.7422e+06	0	0	-1.7422e+06	ND	ND	ND	ND	ND	ND	ND	ND	ND	ND	ND	ND	ND	Ribosomal protein	0.5	Not a vaccine candidate	91.01	No
g6503.t1.VIR	KAH0800743	tRNA binding domain containing protein	3	3	Hist	21.1	20.68	21.28	0	0	0	-2.12895e+06	0	0	-2.12895e+06	ND	ND	ND	ND	ND	ND	ND	ND	ND	ND	ND	ND	ND	Regulatory processes	0.5	Not a vaccine candidate	99.55	No
g6520.t1.VIR	KAH0800760	40S ribosomal protein S14	ND	ND	ND	ND	ND	ND	ND	ND	ND	ND	ND	ND	ND	10	1	Hist	19.76	20.41	19.66	20.4	18.07	19.11	-1.68	0.35396	0.56	-1.7	Ribosomal protein	0.5	Not a vaccine candidate	99.69	No
g6539.t1.VIR	KAH0800779	Tubulin alpha chain	3	1	Hist	19.32	19.54	19.4	20.38	20.44	20.59	2.07	0.00031	0.006	2.1	2	1	Hist	18.78	18.5	18.43	20.33	20.63	20.6	3.87	0.00017	0.002	3.9	Structural	0.5	Not a vaccine candidate	97.84	No
g6767.t1.VIR	KAH0800347	ribosomal protein L29	5	1	Hist	25.0003	24.9033	25.1028	24.9824	24.5679	24.8242	-1.16	0.19055	0.46	-1.2	4	1	Hist	24.48	24.48	24.47	24.15	24.12	24.31	-1.22	0.00793	0.038	-1.2	Ribosomal protein	0.33	Not a vaccine candidate	90.71	Yes
g6885.t1.VIR	KAH0800287	hypothetical protein	ND	ND	ND	ND	ND	ND	ND	ND	ND	ND	ND	ND	ND	2	2	Hist	0	0	0	18.8	19.13	19.24	544865	0	0	544865	Hypothetical protein	0.5	Vaccine candidate	97.25	Yes
g7015.t1.VIR	KAH0799894	60S ribosomal protein L6	4	2	Hist	21.6826	21.5952	21.1582	20.8961	21.3955	20.7945	-1.37	0.14206	0.399	-1.4	ND	ND	ND	ND	ND	ND	ND	ND	ND	ND	ND	ND	ND	Ribosomal protein	0.5	Not a vaccine candidate	99.33	Yes
g7103.t1.VIR	KAH0799982	40S ribosomal protein S3a	12	1	Hist	20.2355	19.5751	20.017	19.6136	19.8979	19.8871	-1.1	0.54313	0.762	-1.1	ND	ND	ND	ND	ND	ND	ND	ND	ND	ND	ND	ND	ND	Ribosomal protein	0.5	Vaccine candidate	82.07	Yes
g7105.t1.VIR	KAH0799984	hypothetical protein	2	2	Hist	19.4774	18.1803	19.1255	20.3692	20.2023	20.4624	2.67	0.02296	0.115	2.7	ND	ND	ND	ND	ND	ND	ND	ND	ND	ND	ND	ND	ND	Hypothetical protein	0.5	Not a vaccine candidate	54.85	Yes
g7113.t1.VIR	KAH0799992	Plectin/S10 domain containing protein	ND	ND	ND	ND	ND	ND	ND	ND	ND	ND	ND	ND	ND	3	1	Hist	18.52	18.56	18.81	22.13	21.48	22.19	9.88	0.00017	0.002	9.9	Structural	0.5	Not a vaccine candidate	99.6	No
g7293.t1.VIR	KAH0800172	40S ribosomal protein S7	3	1	Hist	19.9083	20.0918	19.7486	19.3794	18.868	19.2884	-1.67	0.01663	0.094	-1.7	ND	ND	ND	ND	ND	ND	ND	ND	ND	ND	ND	ND	ND	Ribosomal protein	0.5	Not a vaccine candidate	67.39	No
g7360.t1.VIR	KAH0800239	ribosomal protein L32	5	1	Hist	22.83	22.88	22.64	21.01	20.66	20.98	-3.74	0.00014	0.003	-3.7	ND	ND	ND	ND	ND	ND	ND	ND	ND	ND	ND	ND	ND	Ribosomal protein	0.5	Vaccine candidate	96.22	No
g742.t1.VIR	KAH0806579	endoplasmic reticulum-Golgi intermediate compartment protein 3-like	ND	ND	ND	ND	ND	ND	ND	ND	ND	ND	ND	ND	ND	2	2	Hist	18.61	18.82	18.24	19.06	19.43	20.4	2.11	0.06898	0.184	2.1	Membrane traffickingTransport	0.5	Not a vaccine candidate	99.32	No
g7451.t1.VIR	KAH0799721	Rpl16ap	9	1	Hist	22.3029	21.5469	22.5571	22.7745	22.417	22.0708	1.22	0.47844	0.723	1.2	9	1	Hist	22.63	22.66	22.72	24.05	22.77	23.74	1.8	0.09421	0.235	1.8	Ribosomal protein	0.5	Not a vaccine candidate	99.3	No
g7588.t1.VIR	KAH0799665	Synaptobrevin family protein	2	2	Hist	20.5417	20.7152	20.4842	20.7622	20.0675	20.9226	1	0.98971	0.995	1	ND	ND	ND	ND	ND	ND	ND	ND	ND	ND	ND	ND	ND	Membrane traffickingTransport	0.5	Not a vaccine candidate	99.52	Yes
g7689.t1.VIR	KAH0799611	hypothetical protein	3	3	Hist	21.9649	21.7601	21.8075	22.3201	21.8055	22.071	1.17	0.24099	0.517	1.2	ND	ND	ND	ND	ND	ND	ND	ND	ND	ND	ND	ND	ND	Hypothetical protein	0.5	Not a vaccine candidate	82.37	Yes
g776.t1.VIR	KAH0806399	calcyclin-binding protein-like	2	2	Hist	19.23	21.27	19.46	0	0	0	-1.03989e+06	1e-05	0	-1.03989e+06	ND	ND	ND	ND	ND	ND	ND	ND	ND	ND	ND	ND	ND	regulatory processes	0.5	Vaccine candidate	66.99	No
g7904.t1.VIR	KAH0799096	Hsp20/alpha crystallin family protein	2	2	Hist	19.78	19.24	20.39	23.35	23.01	23.19	10.39	0.00062	0.009	10.4	ND	ND	ND	ND	ND	ND	ND	ND	ND	ND	ND	ND	ND	Stress response	0.5	Vaccine candidate	87.0	Yes
g7946.t1.VIR	KAH0799138	ABC transporter E family member 2	15	15	Hist	24.84	25.12	24.9	22.43	22.37	22.9	-5.22	0.00021	0.005	-5.2	7	7	Hist	23.77	23.74	23.73	22.1	21.64	21.6	-3.9	0.00025	0.002	-3.9	Membrane traffickingTransport	0.33	Not a vaccine candidate	99.77	Yes
g7975.t1.VIR	KAH0799167	ribosomal protein	22	4	Hist	23.3245	23.6639	23.38	23.8367	22.2707	23.6533	-1.15	0.70907	0.873	-1.2	17	4	Hist	20.98	21.06	20.99	22.23	22.29	22.32	2.42	0	0	2.4	Ribosomal protein	0.5	Not a vaccine candidate	95.47	Yes
g811.t1.VIR	KAH0806434	hypothetical protein	ND	ND	ND	ND	ND	ND	ND	ND	ND	ND	ND	ND	ND	2	2	Hist	21.41	19.75	21.26	19.7	19.74	21.07	-1.55	0.41372	0.617	-1.6	Hypothetical protein	0.67	Not a vaccine candidate	68.26	No
g8147.t1.VIR	KAH0799339	LIM domain containing protein	2	2	Hist	20.9627	20.3918	20.9982	19.7922	19.8761	19.541	-2.07	0.009	0.061	-2.1	ND	ND	ND	ND	ND	ND	ND	ND	ND	ND	ND	ND	ND	Structural	0.5	Not a vaccine candidate	98.31	Yes
g8266.t1.VIR	KAH0798965	hypothetical protein	ND	ND	ND	ND	ND	ND	ND	ND	ND	ND	ND	ND	ND	2	2	Hist	18.18	18.12	18.79	19.79	19.79	19.67	2.61	0.0031	0.018	2.6	Hypothetical protein	0.5	Not a vaccine candidate	99.65	Yes
g8287.t1.VIR	KAH0798885	60S ribosomal protein L27a	8	2	Hist	19.1722	20.6295	19.6292	20.9811	20.0824	20.4828	1.63	0.23337	0.512	1.6	10	2	Hist	0	0	0	20.6	20.72	20.28	1.51635e+06	0	0	1.51635e+06	Ribosomal protein	0.33	Not a vaccine candidate	95.59	Yes
g8521.t1.VIR	KAH0798645	60S ribosomal protein L7-2	10	1	Hist	19.69	19.87	19.69	20.78	20.92	20.84	2.14	0.00011	0.003	2.1	8	2	Hist	19.32	19.36	19.09	21.6	21.71	21.67	5.29	1e-05	0	5.3	Ribosomal protein	0.5	Not a vaccine candidate	98.49	Yes
g8572.t1.VIR	KAH0798696	60S ribosomal protein L9	ND	ND	ND	ND	ND	ND	ND	ND	ND	ND	ND	ND	ND	11	2	Hist	22.72	22.73	22.8	23.58	23.11	23.33	1.5	0.01299	0.056	1.5	Ribosomal protein	0.5	Not a vaccine candidate	99.5	No
g8643.t1.VIR	KAH0798767	ribosomal protein L10a	3	1	Hist	22.6608	23.1564	22.9961	22.7667	22.6226	23.0233	-1.1	0.51493	0.743	-1.1	ND	ND	ND	ND	ND	ND	ND	ND	ND	ND	ND	ND	ND	Ribosomal protein	0.5	Not a vaccine candidate	99.12	Yes
g885.t1.VIR	KAH0806195	60S ribosomal protein L44	2	2	Hist	22.6471	22.1793	22.5722	22.5962	22.0894	22.0395	-1.17	0.38344	0.649	-1.2	ND	ND	ND	ND	ND	ND	ND	ND	ND	ND	ND	ND	ND	Ribosomal protein	0.33	Not a vaccine candidate	97.94	Yes
g894.t1.VIR	KAH0806204	protein FAM91A1	ND	ND	ND	ND	ND	ND	ND	ND	ND	ND	ND	ND	ND	2	2	Hist	19.05	21.66	19	20.53	20.19	20.04	1.28	0.71203	0.846	1.3	Membrane traffickingTransport	0.5	Not a vaccine candidate	99.72	Yes
g8993.t1.VIR	KAH0798135	40S ribosomal protein S2-1	10	1	Hist	21.0719	22.1791	20.8804	21.0861	20.7794	21.1819	-1.28	0.44071	0.702	-1.3	11	1	Hist	20.62	21.18	20.94	22.33	21.56	20.85	1.59	0.21873	0.42	1.6	Ribosomal protein	0.33	Not a vaccine candidate	87.21	Yes
g9065.t1.VIR	KAH0798207	enolase family protein	2	2	Hist	19.83	19.74	19.83	0	0	0	-910883	0	0	-910883	ND	ND	ND	ND	ND	ND	ND	ND	ND	ND	ND	ND	ND	Regulatory processes	0.5	Not a vaccine candidate	99.32	No
g9104.t1.VIR	KAH0798081	phenylalanine--tRNA ligase alpha subunit	2	2	Hist	20.14	20.05	20.19	17.35	17.72	17.66	-5.86	3e-05	0.001	-5.9	ND	ND	ND	ND	ND	ND	ND	ND	ND	ND	ND	ND	ND	Regulatory processes	0.33	Not a vaccine candidate	99.7	Yes
g9118.t1.VIR	KAH0798095	von Willebrand factor type A domain containing protein	4	4	Hist	21.5847	21.9532	21.7478	18.8933	19.1443	20.8371	-4.4	0.02608	0.127	-4.4	ND	ND	ND	ND	ND	ND	ND	ND	ND	ND	ND	ND	ND	Regulatory processes	0.5	Not a vaccine candidate	99.7	No
g9162.t1.VIR	KAH0798037	variant-silencing SET protein, putative	2	2	Hist	23.47	23.77	23.54	21.89	21.81	21.97	-3.27	7e-05	0.002	-3.3	ND	ND	ND	ND	ND	ND	ND	ND	ND	ND	ND	ND	ND	Regulatory processes	0.5	Vaccine candidate	98.74	No
g9195.t1.VIR	KAH0798070	40S ribosomal protein S3a	12	2	Hist	22.0325	22.0783	22.0311	21.7454	21.8257	21.9149	-1.16	0.01306	0.081	-1.2	10	2	Hist	20.22	20.27	19.76	21.05	21.44	21.01	2.12	0.00707	0.035	2.1	Ribosomal protein	0.5	Vaccine candidate	92.57	Yes
g922.t1.VIR	KAH0806232	WD repeat-containing protein 19	ND	ND	ND	ND	ND	ND	ND	ND	ND	ND	ND	ND	ND	2	2	Hist	0	0	0	19.17	19.64	19.51	711506	0	0	711506	ProteinProtein interactions	0.33	Not a vaccine candidate	99.65	No
g9425.t1.VIR	KAH0797784	ribosomal protein L6	8	1	Hist	22.8875	22.4541	22.8207	22.4612	22.3638	22.3792	-1.25	0.08172	0.281	-1.2	ND	ND	ND	ND	ND	ND	ND	ND	ND	ND	ND	ND	ND	Ribosomal protein	0.5	Not a vaccine candidate	99.3	No
g949.t1.VIR	KAH0806259	succinate-CoA ligase	ND	ND	ND	ND	ND	ND	ND	ND	ND	ND	ND	ND	ND	5	5	Hist	19.52	19.11	19.19	22.13	21.86	22.08	6.72	5e-05	0.001	6.7	Regulatory processes	0.5	Not a vaccine candidate	99.19	No
g9510.t1.VIR	KAH0797869	hypothetical protein	2	2	Hist	22.2077	21.509	22.4519	22.1494	22.0962	22.4084	1.12	0.61653	0.81	1.1	ND	ND	ND	ND	ND	ND	ND	ND	ND	ND	ND	ND	ND	Hypothetical protein	0.5	Not a vaccine candidate	99.72	Yes
g9736.t1.VIR	KAH0797403	actin-related protein 2/3 complex, subunit 1	2	2	Hist	18.87	19.09	18.86	0	0	0	-504226	0	0	-504226	ND	ND	ND	ND	ND	ND	ND	ND	ND	ND	ND	ND	ND	Structural	0.5	Not a vaccine candidate	99.5	Yes
g9739.t1.VIR	KAH0797406	6-phosphofructokinase	2	2	Hist	21.6539	22.4609	21.5834	21.7039	21.6713	21.8989	-1.1	0.65187	0.831	-1.1	3	3	Hist	21.33	21.18	21.23	22.09	22.02	22.11	1.77	7e-05	0.001	1.8	Regulatory processes	0.5	Not a vaccine candidate	99.72	Yes
g9770.t1.ATT	KAH0786718	hypothetical protein	2	2	Hist	21.0617	20.4319	21.0961	21.4274	20.8769	19.751	-1.13	0.75741	0.901	-1.1	ND	ND	ND	ND	ND	ND	ND	ND	ND	ND	ND	ND	ND	Hypothetical protein	0.5	Vaccine candidate	99.5	No
g9867.t1.VIR	KAH0797352	60S ribosomal protein L18	6	2	Hist	20.7355	21.284	20.8269	21.7916	20.5318	21.7824	1.34	0.4051	0.668	1.3	ND	ND	ND	ND	ND	ND	ND	ND	ND	ND	ND	ND	ND	Ribosomal protein	0.5	Not a vaccine candidate	99.77	Yes
