# Supplementary material for: Host-specific targets of Histomonas meleagridis antigens revealed by immunoprecipitation
Source: Sci Rep. 2025 Feb 17;15:5800. doi: 10.1038/s41598-025-88855-y (PMC11832935; doi:10.1038/s41598-025-88855-y)
Supplement: Supplementary file 2 — Supplementary Material 2 [file 41598_2025_88855_MOESM2_ESM.xlsx]

## Sheet: HM_ATT
Supplementary Table S2: Proteins detected in the virulent and attenuated H. meleagridis strains prior to immunoprecipitation.
Checked	Protein FDR Confidence: Combined	Master	Accession	Description	# AAs	MW [kDa]	calc. pI	Contaminant	Coverage [%]	# Peptides	# Unique Peptides	# PSMs	Score Sequest HT: Sequest HT	Marked as
0	High	Master Protein	KAH0805086	actin	376	42	5.31	FALSE	66	17	1	61	157.8	Histomonas
0	High	Master Protein	KAH0797401	actin	376	42	5.31	FALSE	66	17	1	56	144.72	Histomonas
0	High	Master Protein	KAH0807157	putative alpha-actinin	1135	130.1	4.94	FALSE	42	42	42	65	126	Histomonas
0	High	Master Protein	KAH0798624	phosphoenolpyruvate carboxykinase	599	66.6	6.14	FALSE	48	16	3	39	96.24	Histomonas
0	High	Master Protein	KAH0796579	enolase family protein	468	50.7	5.5	FALSE	39	16	14	42	83.83	Histomonas
0	High	Master Protein	KAH0800249	putative alpha-actinin	718	81	4.75	FALSE	35	21	17	37	83.33	Histomonas
0	High	Master Protein	KAH0786504	phosphoenolpyruvate carboxykinase	569	62.9	5.78	FALSE	49	17	4	35	82.49	Histomonas
0	High	Master Protein	KAH0797291	heat shock protein 83	712	82.5	5	FALSE	36	22	6	30	69.04	Histomonas
0	High	Master Protein	KAH0805637	pyruvate:ferredoxin (flavodoxin) oxidoreductase	1163	127.6	8.31	FALSE	26	24	24	35	68.02	Histomonas
0	High	Master Protein	KAH0805837	actophorin, putative	141	16	5.1	FALSE	51	5	4	24	59.45	Histomonas
0	High	Master Protein	KAH0800031	putative alpha-actinin	910	103.8	4.91	FALSE	35	27	3	38	58.82	Histomonas
0	High	Master Protein	KAH0801185	putative alpha-actinin	910	103.8	4.91	FALSE	34	26	2	35	58.72	Histomonas
0	High	Master Protein	KAH0798427	hypothetical protein	1481	171.5	5.49	FALSE	20	27	27	29	58.12	Histomonas
0	High	Master Protein	KAH0799161	4-alpha-glucanotransferase family protein	1030	121	5.81	FALSE	27	26	26	35	57.88	Histomonas
0	High	Master Protein	KAH0804866	elongation factor-1 alpha	339	37.5	8.65	FALSE	47	13	12	33	57.4	Histomonas
0	High	Master Protein	KAH0793423	heat shock protein 83	530	61.8	5.02	FALSE	41	19	3	26	56.54	Histomonas
0	High	Master Protein	KAH0799047	flavocytochrome c	931	102.6	5.72	FALSE	27	25	25	32	56.14	Histomonas
0	High	Master Protein	KAH0804319	glyceraldehyde-3-phosphate dehydrogenase	356	39.1	6.92	FALSE	52	15	3	29	51.25	Histomonas
0	High	Master Protein	KAH0795776	hypothetical protein	4449	506.9	6.11	FALSE	7	27	23	29	49.94	Histomonas
0	High	Master Protein	KAH0797451	putative alpha-actinin	612	69.1	4.73	FALSE	32	17	13	24	48.72	Histomonas
0	High	Master Protein	KAH0798171	glyceraldehyde-3-phosphate dehydrogenase	356	39	6.92	FALSE	48	14	2	27	48.51	Histomonas
0	High	Master Protein	KAH0803359	xanthine dehydrogenase isoform X2	1301	144.6	6.84	FALSE	20	21	21	25	47.78	Histomonas
0	High	Master Protein	KAH0804346	hypothetical protein	208	23.7	5.24	FALSE	60	12	8	23	44.75	Histomonas
0	High	Master Protein	KAH0805258	ribosomal protein L10	315	34.4	6.37	FALSE	35	8	1	16	43.62	Histomonas
0	High	Master Protein	KAH0799559	Elongation factor 2	841	93.3	6.55	FALSE	32	20	20	26	43.33	Histomonas
0	High	Master Protein	KAH0804433	ribosomal protein L10	315	34.3	6.54	FALSE	39	9	2	16	41.24	Histomonas
0	High	Master Protein	KAH0801910	pyruvate, phosphate dikinase	878	97.2	5.66	FALSE	20	15	15	17	39.55	Histomonas
0	High	Master Protein	KAH0785001	hypothetical protein	1006	117.4	5.22	FALSE	22	12	1	18	38.09	Histomonas
0	High	Master Protein	KAH0806800	cytoplasmic heat shock protein 70	663	72.1	5.34	FALSE	32	15	15	18	37.56	Histomonas
0	High	Master Protein	KAH0799398	succinate-CoA ligase	405	43.7	8.54	FALSE	32	12	2	15	36.56	Histomonas
0	High	Master Protein	KAH0806887	60S ribosomal protein L23	140	15	10.58	FALSE	39	5	5	15	36.51	Histomonas
0	High	Master Protein	KAH0802727	succinate-CoA ligase	405	43.5	8.4	FALSE	34	12	2	16	36.36	Histomonas
0	High	Master Protein	KAH0802981	hypothetical protein	205	23.3	5.31	FALSE	55	8	4	15	35.75	Histomonas
0	High	Master Protein	KAH0793649	40S ribosomal protein S3a	251	28.6	9.61	FALSE	40	9	2	15	35.09	Histomonas
0	High	Master Protein	KAH0799860	iron superoxide dismutase	195	22.6	6.42	FALSE	43	8	8	15	34.87	Histomonas
0	High	Master Protein	KAH0803696	Actin-like protein 3	419	47.4	6.21	FALSE	24	7	3	14	34.09	Histomonas
0	High	Master Protein	KAH0806333	actophorin, putative	129	14.8	5.06	FALSE	47	5	4	12	33.46	Histomonas
0	High	Master Protein	KAH0799982	40S ribosomal protein S3a	250	28.4	9.63	FALSE	35	8	1	13	32.75	Histomonas
0	High	Master Protein	KAH0797133	ribosomal protein S3Ae	251	28.6	9.61	FALSE	40	10	2	16	32.7	Histomonas
0	High	Master Protein	KAH0801167	Phosphoglucomutase/phosphomannomutase, alpha/beta/alpha domain I family protein	586	65.8	6.39	FALSE	31	14	14	17	32.66	Histomonas
0	High	Master Protein	KAH0785856	fimbrin	614	68.5	5.15	FALSE	24	12	12	17	32.32	Histomonas
0	High	Master Protein	KAH0797220	diphosphate--fructose-6-phosphate 1-phosphotransferase	547	60.2	6	FALSE	24	10	10	14	32.23	Histomonas
0	High	Master Protein	KAH0804089	luminal-binding protein	646	71.9	5.05	FALSE	26	17	16	20	32.05	Histomonas
0	High	Master Protein	KAH0804619	FYVE-type zinc finger-containing protein	481	53.9	7.56	FALSE	29	12	11	15	31.96	Histomonas
0	High	Master Protein	KAH0804182	T-complex protein 1 subunit delta	536	57.9	5.91	FALSE	27	11	11	12	29.99	Histomonas
0	High	Master Protein	KAH0801303	cofilin/tropomyosin-type actin-binding protein	142	16.1	5.21	FALSE	54	7	5	19	29.77	Histomonas
0	High	Master Protein	KAH0800598	40S ribosomal protein S3a	251	28.5	9.66	FALSE	40	9	1	13	29.67	Histomonas
0	High	Master Protein	KAH0798070	40S ribosomal protein S3a	251	28.5	9.61	FALSE	35	8	1	12	29.4	Histomonas
0	High	Master Protein	KAH0806250	hypothetical protein	1700	196.9	5.3	FALSE	14	10	2	13	28.28	Histomonas
0	High	Master Protein	KAH0807177	Actin-like protein 3	419	47.3	6.05	FALSE	21	6	1	12	28.09	Histomonas
0	High	Master Protein	KAH0803818	Eukaryotic translation initiation factor 5A	165	18.4	5.16	FALSE	56	6	6	10	27.86	Histomonas
0	High	Master Protein	KAH0802792	iron-containing alcohol dehydrogenase	396	43.5	5.99	FALSE	27	8	8	15	27.41	Histomonas
0	High	Master Protein	KAH0801893	Xanthine dehydrogenase	1377	153.6	6.11	FALSE	12	13	5	14	27.27	Histomonas
0	High	Master Protein	KAH0801330	actin-binding protein	334	36.8	5.74	FALSE	35	8	4	14	27.23	Histomonas
0	High	Master Protein	KAH0793674	elongation factor 1 alpha	152	16.9	7.9	FALSE	47	5	4	10	27.17	Histomonas
0	High	Master Protein	KAH0796442	mannitol dehydrogenase family protein	479	54.4	5.48	FALSE	28	10	10	13	26.75	Histomonas
0	High	Master Protein	KAH0806156	adhesin AP65-1 precursor	573	64.5	7.33	FALSE	30	14	6	24	26.43	Histomonas
0	High	Master Protein	KAH0805194	GDP dissociation inhibitor family protein	440	49	6.27	FALSE	32	12	3	15	26.41	Histomonas
0	High	Master Protein	KAH0804500	Clan MH, family M20, peptidase T-like metallopeptidase	556	62.5	5.6	FALSE	24	10	2	12	26.27	Histomonas
0	High	Master Protein	KAH0805898	phenylalanine--tRNA ligase beta subunit, cytoplasmic-like	571	64.3	6.1	FALSE	24	11	11	13	26.24	Histomonas
0	High	Master Protein	KAH0796846	Clan MH, family M20, peptidase T-like metallopeptidase	557	62.7	5.68	FALSE	31	14	6	17	26.12	Histomonas
0	High	Master Protein	KAH0799644	Oligopeptidase A	694	81.6	5.59	FALSE	23	12	11	13	25.98	Histomonas
0	High	Master Protein	KAH0806721	ribosomal protein L40-like isoform 1	133	15.2	9.69	FALSE	37	5	5	17	25.96	Histomonas
0	High	Master Protein	KAH0797093	Protein asteroid 1	771	86.6	6.32	FALSE	19	8	8	10	25.79	Histomonas
0	High	Master Protein	KAH0805541	Clan CA, family C19, ubiquitin hydrolase-like cysteine peptidase	1100	127.7	5.12	FALSE	14	11	11	13	25.6	Histomonas
0	High	Master Protein	KAH0806815	Actin-like protein 3	418	47.3	6.1	FALSE	17	5	1	11	25.52	Histomonas
0	High	Master Protein	KAH0805769	adenylyl cyclase-associated protein, putative	546	59.8	5.41	FALSE	27	12	12	14	25.51	Histomonas
0	High	Master Protein	KAH0806331	threonyl-tRNA synthetase	710	81.9	6.84	FALSE	21	12	12	13	24.88	Histomonas
0	High	Master Protein	KAH0805592	DUF5057 domain-containing protein	688	75.2	5.72	FALSE	19	9	9	11	24.4	Histomonas
0	High	Master Protein	KAH0803244	60S ribosomal protein L3	395	44.4	10.26	FALSE	23	7	7	11	24.19	Histomonas
0	High	Master Protein	KAH0797526	leucine--tRNA ligase, cytoplasmic	1050	120.1	6.68	FALSE	16	12	12	12	24.11	Histomonas
0	High	Master Protein	KAH0798595	DegT/DnrJ/EryC1/StrS aminotransferase family protein	394	44.5	6.38	FALSE	31	12	12	13	24.03	Histomonas
0	High	Master Protein	KAH0796958	fructose-1,6-bisphosphate aldolase	328	36.4	6.37	FALSE	18	5	5	15	23.8	Histomonas
0	High	Master Protein	KAH0800728	hypothetical protein	3278	380.9	5.16	FALSE	20	9	3	13	23.75	Histomonas
0	High	Master Protein	KAH0798109	actin-interacting protein 1 isoform X2	588	64.6	6.87	FALSE	21	10	7	11	23.72	Histomonas
0	High	Master Protein	KAH0802607	14-3-3 protein	237	27.1	4.68	FALSE	23	5	2	11	23.66	Histomonas
0	High	Master Protein	KAH0806486	Valyl tRNA Synthetase	1316	150.8	7.49	FALSE	7	7	7	9	23.5	Histomonas
0	High	Master Protein	KAH0798213	dihydropyrimidine dehydrogenase, putative	909	99.3	6.54	FALSE	18	13	13	15	23.09	Histomonas
0	High	Master Protein	KAH0804877	leucine-rich repeat domain-containing protein	1326	144.6	5.41	FALSE	11	9	9	10	23	Histomonas
0	High	Master Protein	KAH0805053	Cdc42-like	188	20.9	7.71	FALSE	37	5	5	10	22.97	Histomonas
0	High	Master Protein	KAH0802715	purine and uridine phosphorylase	278	31	5.76	FALSE	30	8	8	11	22.85	Histomonas
0	High	Master Protein	KAH0798296	class II fumarate hydratase	464	50.3	6.6	FALSE	22	8	1	13	22.74	Histomonas
0	High	Master Protein	KAH0804599	viral A-type inclusion protein	1096	126.3	4.79	FALSE	21	19	19	19	22.68	Histomonas
0	High	Master Protein	KAH0792482	hypothetical protein	1123	130.6	5.63	FALSE	35	8	1	13	22.67	Histomonas
0	High	Master Protein	KAH0799687	putative coronin	842	94.8	6.93	FALSE	21	14	3	15	22.32	Histomonas
0	High	Master Protein	KAH0805677	alpha-tubulin 1	451	50.3	5	FALSE	22	7	6	11	22.26	Histomonas
0	High	Master Protein	KAH0793882	hypothetical protein	5617	643.4	6.18	FALSE	2	11	11	11	22.15	Histomonas
0	High	Master Protein	KAH0790147	Clathrin heavy chain 1	841	96.6	5.25	FALSE	18	12	7	14	22.05	Histomonas
0	High	Master Protein	KAH0805212	glia maturation factor beta	142	16.3	5.63	FALSE	40	6	3	10	21.83	Histomonas
0	High	Master Protein	KAH0806391	putative coronin	808	91.3	6.93	FALSE	21	12	1	12	21.67	Histomonas
0	High	Master Protein	KAH0806965	enolase family protein	483	52.8	5.26	FALSE	21	10	4	11	21.48	Histomonas
0	High	Master Protein	KAH0797633	hypothetical protein	1230	138.2	5.36	FALSE	11	11	11	13	21.43	Histomonas
0	High	Master Protein	KAH0801845	ornithine transcarbamylase	313	35	5.81	FALSE	27	6	6	8	21.43	Histomonas
0	High	Master Protein	KAH0806305	glutamine--tRNA ligase, cytoplasmic	754	86.7	8.15	FALSE	12	7	7	8	21.32	Histomonas
0	High	Master Protein	KAH0803426	cell division cycle protein 48-like	799	88.9	5.15	FALSE	15	9	9	11	21.21	Histomonas
0	High	Master Protein	KAH0807146	14-3-3 protein	1025	116.9	6.65	FALSE	6	5	2	10	21.11	Histomonas
0	High	Master Protein	KAH0797858	Calreticulin family protein	557	63.6	5.1	FALSE	17	6	5	10	20.85	Histomonas
0	High	Master Protein	KAH0803918	Aspartate--tRNA ligase, cytoplasmic	484	54.5	6.55	FALSE	19	7	7	9	20.77	Histomonas
0	High	Master Protein	KAH0805537	adhesin AP65-1 precursor	573	64.6	7.61	FALSE	20	10	2	15	20.58	Histomonas
0	High	Master Protein	KAH0806886	40S ribosomal protein S5	193	21.8	9.11	FALSE	32	5	2	7	20.51	Histomonas
0	High	Master Protein	KAH0797479	class II fumarate hydratase	464	50.3	6.71	FALSE	22	8	1	13	20.44	Histomonas
0	High	Master Protein	KAH0797743	hypothetical protein	1844	205.4	5.1	FALSE	8	13	13	15	20.31	Histomonas
0	High	Master Protein	KAH0801713	Phosphatidylinositol transfer protein	271	32.1	6.28	FALSE	23	5	2	7	20.17	Histomonas
0	High	Master Protein	KAH0802962	Xaa-Pro dipeptidase	464	51.9	5.41	FALSE	28	9	9	10	20.13	Histomonas
0	High	Master Protein	KAH0798249	C2 domain containing protein	635	71.5	9.04	FALSE	14	10	10	13	20.08	Histomonas
0	High	Master Protein	KAH0806340	calcium-translocating P-type ATPase, PMCA-type family protein	996	110.4	5.5	FALSE	14	11	11	12	20.06	Histomonas
0	High	Master Protein	KAH0799582	methionine--tRNA ligase	722	82.3	6.35	FALSE	11	6	6	8	19.93	Histomonas
0	High	Master Protein	KAH0806907	GDP dissociation inhibitor family protein	440	49	6.46	FALSE	32	11	2	13	19.82	Histomonas
0	High	Master Protein	KAH0803015	actin-related protein 2/3 complex subunit 3-like	180	20.4	9.29	FALSE	52	6	6	8	19.46	Histomonas
0	High	Master Protein	KAH0806854	asparagine--tRNA ligase, cytoplasmic	884	101.1	5.97	FALSE	10	6	6	7	19.37	Histomonas
0	High	Master Protein	KAH0806155	pyruvate:ferredoxin (flavodoxin) oxidoreductase	1219	135.5	8.29	FALSE	8	8	8	10	19.28	Histomonas
0	High	Master Protein	KAH0798424	NAD-dependent epimerase/dehydratase family protein	365	40.7	8.02	FALSE	15	4	4	8	19.28	Histomonas
0	High	Master Protein	KAH0786388	alpha amylase domain-containing protein	2523	286.6	7.2	FALSE	4	7	7	9	19.25	Histomonas
0	High	Master Protein	KAH0802584	78 kDa glucose-regulated protein	652	72.4	4.84	FALSE	18	9	8	9	19.23	Histomonas
0	High	Master Protein	KAH0804921	nuclear pore complex subunit	743	86.3	8.63	FALSE	17	11	11	11	19.18	Histomonas
0	High	Master Protein	KAH0796222	GTPase-activator protein	2162	247	6.64	FALSE	5	8	8	9	19.14	Histomonas
0	High	Master Protein	KAH0800108	Actin family protein	392	44.5	6.81	FALSE	22	8	8	11	19.01	Histomonas
0	High	Master Protein	KAH0806877	AGC family protein kinase	439	49.6	5.62	FALSE	24	8	3	9	18.95	Histomonas
0	High	Master Protein	KAH0805446	Adaptin N terminal region family protein	1011	113.3	5.45	FALSE	12	10	10	10	18.91	Histomonas
0	High	Master Protein	KAH0796662	Leucine Rich Repeat family protein	699	79.9	6.71	FALSE	12	6	6	7	18.9	Histomonas
0	High	Master Protein	KAH0805605	hypothetical protein	884	98.4	5.39	FALSE	13	9	2	10	18.88	Histomonas
0	High	Master Protein	KAH0803041	14-3-3 protein	240	27.5	4.78	FALSE	38	9	7	11	18.86	Histomonas
0	High	Master Protein	KAH0801695	40S ribosomal protein S5	193	21.7	9.26	FALSE	27	4	1	6	18.75	Histomonas
0	High	Master Protein	KAH0802439	elongation factor 1 beta, putative	123	13.6	4.54	FALSE	57	5	5	7	18.53	Histomonas
0	High	Master Protein	KAH0800036	polyadenylate-binding protein 2-like	690	78.7	6.51	FALSE	17	8	7	9	18.4	Histomonas
0	High	Master Protein	KAH0801595	oxidoreductase, aldo/keto reductase family protein	289	33.1	6.07	FALSE	13	4	4	6	18.23	Histomonas
0	High	Master Protein	KAH0806347	glutamyl-tRNA synthetase	675	76.4	7.77	FALSE	16	8	8	8	18.2	Histomonas
0	High	Master Protein	KAH0807107	hypothetical protein	678	78	5.81	FALSE	13	7	7	9	17.85	Histomonas
0	High	Master Protein	KAH0806316	triosephosphate isomerase	253	27.3	5.39	FALSE	23	4	4	7	17.77	Histomonas
0	High	Master Protein	KAH0804727	guanine nucleotide-binding protein subunit alpha	408	44.9	4.63	FALSE	19	6	3	7	17.77	Histomonas
0	High	Master Protein	KAH0805223	AGC family protein kinase	443	50	5.53	FALSE	22	8	3	9	17.53	Histomonas
0	High	Master Protein	KAH0800641	basic transcription factor 3b, putative	147	16.2	5.26	FALSE	41	3	3	6	17.44	Histomonas
0	High	Master Protein	KAH0798076	Ubiquitin-like modifier-activating enzyme 1	1002	112.8	4.98	FALSE	11	9	9	10	17.41	Histomonas
0	High	Master Protein	KAH0806797	40S ribosomal protein S5	193	21.8	9.26	FALSE	32	5	2	7	17.23	Histomonas
0	High	Master Protein	KAH0800596	Glucose-6-phosphate isomerase	539	60.8	6.04	FALSE	20	8	8	10	17.23	Histomonas
0	High	Master Protein	KAH0799086	ribosomal protein L18ae	175	20.1	10.08	FALSE	32	6	6	10	17.22	Histomonas
0	High	Master Protein	KAH0797076	pyridoxal-5-phosphate-dependent protein subunit beta	495	56.1	6.13	FALSE	12	5	5	6	17.21	Histomonas
0	High	Master Protein	KAH0805224	AMP-binding enzyme family protein	661	73.4	6	FALSE	9	5	5	7	17.12	Histomonas
0	High	Master Protein	KAH0798503	Xanthine dehydrogenase	1377	153.5	6	FALSE	8	9	1	10	17.11	Histomonas
0	High	Master Protein	KAH0798207	enolase family protein	966	109	6.23	FALSE	11	8	6	9	17.07	Histomonas
0	High	Master Protein	KAH0803441	AGC family protein kinase	443	50.3	5.52	FALSE	15	5	5	7	17.06	Histomonas
0	High	Master Protein	KAH0805779	ubiquitin-conjugating enzyme E2-16 kDa	146	17	4.7	FALSE	30	5	3	8	17.03	Histomonas
0	High	Master Protein	KAH0805219	small GTP-binding protein	201	21.4	6.04	FALSE	21	3	1	5	17.01	Histomonas
0	High	Master Protein	KAH0796122	GTPase-activator protein	1372	156.8	5.86	FALSE	6	6	6	7	16.93	Histomonas
0	High	Master Protein	KAH0806864	beta tubulin	450	50.4	4.84	FALSE	22	6	6	8	16.83	Histomonas
0	High	Master Protein	KAH0799143	hypothetical protein	1741	200.6	5.68	FALSE	7	10	10	10	16.8	Histomonas
0	High	Master Protein	KAH0800079	2,3-diphosphoglycerate-dependent phosphoglycerate mutase	252	28.5	7.2	FALSE	29	5	1	6	16.79	Histomonas
0	High	Master Protein	KAH0796806	ribosomal protein	420	45.8	9.48	FALSE	14	5	5	7	16.75	Histomonas
0	High	Master Protein	KAH0806222	glycogen phosphorylase	938	107.4	5.72	FALSE	12	10	10	11	16.52	Histomonas
0	High	Master Protein	KAH0803781	Phosphoglycerate kinase	420	45.3	6.23	FALSE	20	7	7	12	16.45	Histomonas
0	High	Master Protein	KAH0803627	leucine-rich repeat domain-containing protein	1712	188.7	5.35	FALSE	6	7	7	8	16.44	Histomonas
0	High	Master Protein	KAH0802224	Guanine nucleotide-binding protein alpha-1 subunit	408	44.8	4.63	FALSE	15	5	2	7	16.21	Histomonas
0	High	Master Protein	KAH0800410	TerD family protein	358	39.2	6.58	FALSE	18	6	6	8	16.21	Histomonas
0	High	Master Protein	KAH0805708	Guanine nucleotide-binding protein subunit alpha	374	42.2	4.93	FALSE	23	6	6	8	16.2	Histomonas
0	High	Master Protein	KAH0799969	transcription factor 3b, putative	137	15.1	5.39	FALSE	37	4	4	6	16.14	Histomonas
0	High	Master Protein	KAH0805247	Vacuolar protein sorting-associated protein 35	797	91.9	5.54	FALSE	9	5	5	8	16.06	Histomonas
0	High	Master Protein	KAH0805142	ubiquitin-conjugating enzyme E2-16 kDa	146	17	4.88	FALSE	29	5	3	7	16.01	Histomonas
0	High	Master Protein	KAH0807041	MBL fold metallo-hydrolase	876	96.4	5.48	FALSE	11	8	8	8	15.96	Histomonas
0	High	Master Protein	KAH0805366	2,3-diphosphoglycerate-dependent phosphoglycerate mutase	534	60.2	7.28	FALSE	13	5	1	6	15.86	Histomonas
0	High	Master Protein	KAH0804819	lysine--tRNA ligase isoform X1	575	66.2	6.19	FALSE	11	6	6	8	15.79	Histomonas
0	High	Master Protein	KAH0805328	dnaK protein	1030	121.3	5.3	FALSE	9	8	8	12	15.67	Histomonas
0	High	Master Protein	KAH0805444	ribosomal protein L7Ae	243	27.5	9.99	FALSE	24	6	6	8	15.65	Histomonas
0	High	Master Protein	KAH0806016	transketolase	665	73.4	6.33	FALSE	11	6	6	8	15.6	Histomonas
0	High	Master Protein	KAH0798311	GDP-L-fucose synthase	361	41.3	6.7	FALSE	25	6	6	8	15.54	Histomonas
0	High	Master Protein	KAH0800575	Cysteine synthase	299	33.1	7.15	FALSE	19	5	5	5	15.54	Histomonas
0	High	Master Protein	KAH0804064	S-layer protein	1364	152.4	4.74	FALSE	5	5	5	6	15.53	Histomonas
0	High	Master Protein	KAH0797891	stress-induced protein	546	61.1	9.13	FALSE	19	9	9	10	15.5	Histomonas
0	High	Master Protein	KAH0797975	calmodulin-like protein 1	136	15.9	4.25	FALSE	38	4	4	8	15.48	Histomonas
0	High	Master Protein	KAH0801056	ras-related protein RABA2a-like	209	22.9	6.23	FALSE	41	8	2	8	15.42	Histomonas
0	High	Master Protein	KAH0803330	F-actin-capping protein subunit beta	272	30.6	5.3	FALSE	35	6	2	6	15.39	Histomonas
0	High	Master Protein	KAH0803205	SERCA-type calcium-translocating P-type ATPase	989	108.2	6.14	FALSE	10	8	8	8	15.32	Histomonas
0	High	Master Protein	KAH0796664	beta-adaptin-like protein a	719	80.5	4.83	FALSE	9	5	5	6	15.23	Histomonas
0	High	Master Protein	KAH0803880	ferredoxin	107	11	4.63	FALSE	44	3	3	4	15.17	Histomonas
0	High	Master Protein	KAH0799821	Glycogen debranching enzyme	1470	167.7	6.33	FALSE	8	9	9	9	15.11	Histomonas
0	High	Master Protein	KAH0806939	eukaryotic translation initiation factor 5B	706	79.2	6.02	FALSE	10	5	5	6	15.08	Histomonas
0	High	Master Protein	KAH0805098	COP9 signalosome complex subunit 2	448	51.2	4.73	FALSE	22	6	6	6	14.87	Histomonas
0	High	Master Protein	KAH0805527	26S protease regulatory subunit S10B-like B	397	44.5	6.13	FALSE	20	5	2	5	14.82	Histomonas
0	High	Master Protein	KAH0798971	hypothetical protein	884	98.5	5.41	FALSE	11	8	1	9	14.77	Histomonas
0	High	Master Protein	KAH0798613	glycosyl hydrolase	870	100.2	6.01	FALSE	9	7	7	8	14.77	Histomonas
0	High	Master Protein	KAH0801480	V-type proton ATPase subunit d 2	346	40.6	5.05	FALSE	20	7	1	7	14.64	Histomonas
0	High	Master Protein	KAH0804926	obg-like ATPase 1	390	44.3	7.96	FALSE	11	3	3	5	14.58	Histomonas
0	High	Master Protein	KAH0804324	Clan CA, family C19, ubiquitin hydrolase-like cysteine peptidase	1227	143.2	5.87	FALSE	8	8	8	8	14.36	Histomonas
0	High	Master Protein	KAH0796232	MIF4G domain containing protein	730	84	6	FALSE	10	6	6	7	14.3	Histomonas
0	High	Master Protein	KAH0802142	GTPase KRas isoform X2	196	21.5	5.01	FALSE	28	4	4	5	14.28	Histomonas
0	High	Master Protein	KAH0796503	Phosphatidylinositol transfer protein	271	32	6.28	FALSE	15	4	1	5	14.26	Histomonas
0	High	Master Protein	KAH0801242	puromycin-sensitive aminopeptidase	822	93.8	5.62	FALSE	5	3	3	5	14.19	Histomonas
0	High	Master Protein	KAH0799157	F-actin capping protein, beta subunit	273	30.6	5.3	FALSE	31	5	1	5	14.15	Histomonas
0	High	Master Protein	KAH0802697	coronin	451	49.9	6.3	FALSE	18	4	3	4	14.14	Histomonas
0	High	Master Protein	KAH0798748	STE family protein kinase	414	46.8	5.12	FALSE	16	5	5	6	14.12	Histomonas
0	High	Master Protein	KAH0796712	V-type proton ATPase subunit d 2	346	40.5	5.1	FALSE	21	8	2	8	14.09	Histomonas
0	High	Master Protein	KAH0805312	tyrosine phenol-lyase	447	50.9	6.38	FALSE	14	4	4	5	14.07	Histomonas
0	High	Master Protein	KAH0805949	Clan SB, family S8, subtilisin-like serine peptidase	1184	132.2	5.26	FALSE	7	5	5	7	13.77	Histomonas
0	High	Master Protein	KAH0799618	Ser/Thr protein phosphatase	621	70.3	6.19	FALSE	15	8	8	8	13.77	Histomonas
0	High	Master Protein	KAH0804927	Polyadenylate-binding protein 2	496	56.7	8.43	FALSE	16	7	7	8	13.76	Histomonas
0	High	Master Protein	KAH0803597	leucine-rich repeat domain-containing protein	1333	145.2	4.89	FALSE	6	4	4	5	13.76	Histomonas
0	High	Master Protein	KAH0799923	basic transcription factor 3b, putative	137	15.1	5.67	FALSE	36	4	3	5	13.73	Histomonas
0	High	Master Protein	KAH0796139	60S ribosomal protein L5, putative	280	31.9	9.91	FALSE	24	5	5	7	13.72	Histomonas
0	High	Master Protein	KAH0803498	ras-related protein RABA2a	208	22.9	6.23	FALSE	45	8	2	8	13.7	Histomonas
0	High	Master Protein	KAH0799679	chaperonin-containing T-complex gamma subunit Cct3	559	61.2	6.11	FALSE	16	9	1	9	13.69	Histomonas
0	High	Master Protein	KAH0803336	chaperonin-containing T-complex gamma subunit Cct3	559	61.2	6.14	FALSE	17	9	1	9	13.69	Histomonas
0	High	Master Protein	KAH0801735	actin-related protein 2/3 complex, subunit 1	360	40	7.37	FALSE	20	5	3	5	13.58	Histomonas
0	High	Master Protein	KAH0800902	T-complex protein 1 subunit alpha	541	58.4	7.43	FALSE	15	8	5	9	13.48	Histomonas
0	High	Master Protein	KAH0800321	basic transcription factor 3b, putative	149	16.4	5.26	FALSE	42	3	3	6	13.43	Histomonas
0	High	Master Protein	KAH0806804	ribosomal protein S19	140	15.7	10.2	FALSE	30	4	4	6	13.41	Histomonas
0	High	Master Protein	KAH0797305	coronin, putative	450	50	6.35	FALSE	24	6	3	6	13.12	Histomonas
0	High	Master Protein	KAH0804610	60s ribosomal protein L15/L27	149	16.7	10.13	FALSE	34	7	7	8	13.11	Histomonas
0	High	Master Protein	KAH0804259	Profilin A	124	12.8	8.65	FALSE	38	4	4	6	13.09	Histomonas
0	High	Master Protein	KAH0806745	enolase family protein	483	52.9	5.34	FALSE	18	8	4	9	12.99	Histomonas
0	High	Master Protein	KAH0802642	adenosine deaminase	736	83.5	6.92	FALSE	12	8	6	8	12.91	Histomonas
0	High	Master Protein	KAH0806240	dTDP-4-dehydrorhamnose 3,5-epimerase	324	35.9	5.44	FALSE	20	5	5	5	12.79	Histomonas
0	High	Master Protein	KAH0801885	actin-interacting protein 1	589	64.8	7.44	FALSE	16	8	5	8	12.78	Histomonas
0	High	Master Protein	KAH0791572	hypothetical protein	1031	114.7	5.26	FALSE	9	8	8	8	12.78	Histomonas
0	High	Master Protein	KAH0806676	T-complex protein 1 subunit zeta 1	530	58.1	6.65	FALSE	12	4	4	7	12.77	Histomonas
0	High	Master Protein	KAH0796873	Malate dehydrogenase	333	35.4	6.43	FALSE	33	7	2	8	12.74	Histomonas
0	High	Master Protein	KAH0800576	NAD-dependent malic enzyme	393	42.1	5.85	FALSE	20	5	1	6	12.73	Histomonas
0	High	Master Protein	KAH0806538	WD40 repeat-like protein	338	37.7	6.44	FALSE	30	6	3	8	12.5	Histomonas
0	High	Master Protein	KAH0799064	Adaptin N terminal region family protein	716	80.9	5.07	FALSE	17	8	8	10	12.4	Histomonas
0	High	Master Protein	KAH0802460	Phosphomannomutase	246	28.3	5.55	FALSE	24	4	4	4	12.4	Histomonas
0	High	Master Protein	KAH0805292	actin	93	10.4	9.17	FALSE	39	4	2	8	12.25	Histomonas
0	High	Master Protein	KAH0806888	glia maturation factor beta	142	16.4	5.39	FALSE	24	4	1	5	12.25	Histomonas
0	High	Master Protein	KAH0803283	coronin, putative	447	49.5	6.18	FALSE	29	6	3	7	12.22	Histomonas
0	High	Master Protein	KAH0806166	26S protease regulatory subunit 10B	394	44.2	6.3	FALSE	17	4	1	4	12.14	Histomonas
0	High	Master Protein	KAH0796941	cytidyltransferase-related domain containing protein	345	38.9	6.54	FALSE	16	4	4	5	12.08	Histomonas
0	High	Master Protein	KAH0806883	small GTP-binding protein	200	21.3	6.2	FALSE	19	3	1	4	12	Histomonas
0	High	Master Protein	KAH0802078	AMP-binding enzyme family protein	649	71.9	5.73	FALSE	10	5	5	5	12	Histomonas
0	High	Master Protein	KAH0805871	40S ribosomal protein S4, X isoform	258	29	9.99	FALSE	22	4	4	5	11.86	Histomonas
0	High	Master Protein	KAH0797653	ATP-dependent RNA helicase DBP5	403	45.1	6.39	FALSE	12	4	4	7	11.86	Histomonas
0	High	Master Protein	KAH0806749	DJ-1 family protein	186	19.3	6.76	FALSE	32	4	3	4	11.74	Histomonas
0	High	Master Protein	KAH0803400	Clan SC, family S33, methylesterase-like serine peptidase	348	38.9	7.61	FALSE	17	4	4	4	11.71	Histomonas
0	High	Master Protein	KAH0801972	40S ribosomal protein S2-1	266	29.4	9.91	FALSE	30	5	2	6	11.69	Histomonas
0	High	Master Protein	KAH0801794	chaperonin 60	556	59.2	6.7	FALSE	16	7	7	7	11.64	Histomonas
0	High	Master Protein	KAH0799604	actin depolymerizing protein	320	35.8	5.58	FALSE	14	3	3	4	11.64	Histomonas
0	High	Master Protein	KAH0796109	actin-binding protein	334	36.9	5.58	FALSE	16	5	1	7	11.59	Histomonas
0	High	Master Protein	KAH0802761	Actin-related protein 2/3 complex subunit 2	300	34.5	9.1	FALSE	20	5	1	6	11.54	Histomonas
0	High	Master Protein	KAH0807050	Metalloenzyme superfamily protein	410	45.4	5.87	FALSE	16	5	5	5	11.49	Histomonas
0	High	Master Protein	KAH0804957	oxidoreductase, aldo/keto reductase family protein	307	35.3	6.44	FALSE	8	3	3	4	11.44	Histomonas
0	High	Master Protein	KAH0797781	ras-related protein Rab-22A	193	21.5	4.81	FALSE	23	3	3	4	11.44	Histomonas
0	High	Master Protein	KAH0807030	dnaK protein	849	97.7	6.05	FALSE	8	5	5	5	11.36	Histomonas
0	High	Master Protein	KAH0801740	Laminin A family protein	631	72.7	6.4	FALSE	8	4	4	5	11.35	Histomonas
0	High	Master Protein	KAH0797035	EF hand family protein	143	16.3	4.7	FALSE	25	3	2	4	11.32	Histomonas
0	High	Master Protein	KAH0796649	cofilin/tropomyosin-type actin-binding protein	141	15.9	5.63	FALSE	33	4	3	5	11.31	Histomonas
0	High	Master Protein	KAH0796782	serine/threonine protein kinase	871	94.2	6.13	FALSE	5	3	3	5	11.29	Histomonas
0	High	Master Protein	KAH0800985	leucine-rich repeat domain-containing protein	1314	143.9	4.97	FALSE	6	6	6	7	11.19	Histomonas
0	High	Master Protein	KAH0797433	Hsp70 family protein	969	103	6.19	FALSE	9	7	7	10	11.15	Histomonas
0	High	Master Protein	KAH0804413	papain family cysteine protease domain containing protein	567	64.7	5.54	FALSE	11	5	5	5	11.14	Histomonas
0	High	Master Protein	KAH0803487	small GTP-binding protein	194	21.7	5.71	FALSE	27	4	3	6	11.13	Histomonas
0	High	Master Protein	KAH0807023	ribosomal protein RPL10A	217	24.7	10.14	FALSE	11	3	3	5	11.1	Histomonas
0	High	Master Protein	KAH0799898	RAP1B, member of RAS oncogene family	187	20.8	4.79	FALSE	25	3	3	4	11.07	Histomonas
0	High	Master Protein	KAH0799447	transcription elongation factor SPT6-like	1377	160.1	5.45	FALSE	7	5	5	5	11.03	Histomonas
0	High	Master Protein	KAH0798754	arginine--tRNA ligase	729	82.1	7.12	FALSE	12	7	7	7	11.02	Histomonas
0	High	Master Protein	KAH0799391	TPR Domain containing protein	551	62.5	6.18	FALSE	20	9	9	12	10.92	Histomonas
0	High	Master Protein	KAH0805313	Oligopeptidase A	677	79.3	5.35	FALSE	9	5	4	5	10.86	Histomonas
0	High	Master Protein	KAH0801725	14-3-3 protein	237	27.2	4.74	FALSE	18	3	3	4	10.74	Histomonas
0	High	Master Protein	KAH0806436	Ubiquitin-like modifier-activating enzyme 1	1008	114.9	5.43	FALSE	7	5	5	6	10.7	Histomonas
0	High	Master Protein	KAH0803068	60S ribosomal protein L7-2	239	27.3	10.02	FALSE	19	4	1	4	10.69	Histomonas
0	High	Master Protein	KAH0805630	rRNA biogenesis protein RRP5	1590	179.9	5.94	FALSE	4	5	5	5	10.66	Histomonas
0	High	Master Protein	KAH0803241	Actin-related protein 2/3 complex subunit 4	172	20	8.88	FALSE	22	4	1	5	10.62	Histomonas
0	High	Master Protein	KAH0804020	aspartate aminotransferase, putative	399	44.9	6.73	FALSE	14	4	4	5	10.54	Histomonas
0	High	Master Protein	KAH0803062	DEAD-box ATP-dependent RNA helicase 56-like	431	48.7	6.64	FALSE	13	3	3	5	10.51	Histomonas
0	High	Master Protein	KAH0805040	Peptidase T	429	47.3	5.1	FALSE	11	3	3	4	10.5	Histomonas
0	High	Master Protein	KAH0807110	BTB/POZ domain containing protein	482	54.8	8.1	FALSE	11	4	4	4	10.5	Histomonas
0	High	Master Protein	KAH0805890	BTB/POZ domain containing protein	233	27	7.46	FALSE	14	2	2	3	10.45	Histomonas
0	High	Master Protein	KAH0805654	cofilin/tropomyosin-type actin-binding protein	131	14.8	6.58	FALSE	24	4	2	5	10.44	Histomonas
0	High	Master Protein	KAH0796429	RAP1B, member of RAS oncogene family	187	20.4	4.82	FALSE	39	4	4	4	10.4	Histomonas
0	High	Master Protein	KAH0802205	isoleucine--tRNA ligase, cytoplasmic	1068	123.2	7.28	FALSE	13	9	9	10	10.39	Histomonas
0	High	Master Protein	KAH0800083	aminotransferase, classes I and II family protein	472	53.3	7.65	FALSE	8	2	2	3	10.27	Histomonas
0	High	Master Protein	KAH0800752	DUF1015 domain-containing protein	429	49	5.92	FALSE	14	3	3	4	10.22	Histomonas
0	High	Master Protein	KAH0801400	Sec23/Sec24 trunk domain containing protein	743	83.6	5.76	FALSE	7	5	5	5	10.22	Histomonas
0	High	Master Protein	KAH0806715	EF hand family protein	143	16	4.3	FALSE	33	4	3	4	10.2	Histomonas
0	High	Master Protein	KAH0803715	knotted carbamoyltransferase YgeW	395	44.3	6.35	FALSE	19	6	6	7	10.2	Histomonas
0	High	Master Protein	KAH0797287	CHAT domain-containing protein	6236	702.9	7.18	FALSE	1	8	5	8	10.13	Histomonas
0	High	Master Protein	KAH0801861	T-complex protein 1 subunit alpha	543	58.5	7.46	FALSE	9	4	1	5	10.11	Histomonas
0	High	Master Protein	KAH0799527	UvrB/uvrC motif family protein	764	85.5	4.96	FALSE	8	4	4	4	10.1	Histomonas
0	High	Master Protein	KAH0801198	Ras family protein	211	23.6	5.36	FALSE	19	4	4	4	10.09	Histomonas
0	High	Master Protein	KAH0805999	vacuolar protein-sorting-associated protein 11-like	928	106.5	5.52	FALSE	6	4	4	4	10.07	Histomonas
0	High	Master Protein	KAH0800620	hypothetical protein	818	93.6	4.6	FALSE	7	5	5	5	10.03	Histomonas
0	High	Master Protein	KAH0803195	hypothetical protein	976	109.8	5.12	FALSE	4	3	3	4	10.03	Histomonas
0	High	Master Protein	KAH0796821	GRIP and coiled-coil domain-containing protein 2	1165	135.8	5.15	FALSE	5	4	4	4	10.02	Histomonas
0	High	Master Protein	KAH0806111	vacuolar protein sorting-associated protein 4B	456	49.7	8.06	FALSE	13	5	1	5	9.98	Histomonas
0	High	Master Protein	KAH0805082	hypothetical protein	624	73	7.9	FALSE	7	4	4	4	9.95	Histomonas
0	High	Master Protein	KAH0806388	COP9 signalosome complex subunit 6	257	29.3	4.83	FALSE	17	3	3	4	9.94	Histomonas
0	High	Master Protein	KAH0804881	NEDD8-activating enzyme E1 catalytic subunit	406	45.1	5.95	FALSE	12	3	3	4	9.92	Histomonas
0	High	Master Protein	KAH0800382	DNA-directed RNA polymerase II subunit RPB1	1727	193.6	6.13	FALSE	4	5	5	5	9.92	Histomonas
0	High	Master Protein	KAH0800779	Tubulin alpha chain	82	9.2	5.87	FALSE	33	2	1	4	9.9	Histomonas
0	High	Master Protein	KAH0804330	hypothetical protein	1339	155.4	7.37	FALSE	4	4	4	4	9.81	Histomonas
0	High	Master Protein	KAH0806339	AGC family protein kinase	457	52.4	6.19	FALSE	11	4	4	4	9.8	Histomonas
0	High	Master Protein	KAH0801160	von Willebrand factor type A domain containing protein	722	80.8	5.22	FALSE	10	4	4	4	9.77	Histomonas
0	High	Master Protein	KAH0798645	60S ribosomal protein L7-2	239	27.5	9.88	FALSE	22	5	3	5	9.76	Histomonas
0	High	Master Protein	KAH0805045	DUF1963 domain-containing protein	244	28.1	4.48	FALSE	18	3	3	3	9.74	Histomonas
0	High	Master Protein	KAH0797013	hypothetical protein	971	112.5	5.55	FALSE	5	4	4	4	9.73	Histomonas
0	High	Master Protein	KAH0799366	glycine cleavage system protein GcvH	130	14.3	5.52	FALSE	27	3	3	4	9.71	Histomonas
0	High	Master Protein	KAH0806900	dnaJ-like subfamily A member 2	410	45.5	7.8	FALSE	17	5	5	5	9.7	Histomonas
0	High	Master Protein	KAH0798920	Malate dehydrogenase	333	35.4	6.54	FALSE	27	6	1	7	9.67	Histomonas
0	High	Master Protein	KAH0796798	calnexin	553	63.2	5.16	FALSE	11	4	3	5	9.63	Histomonas
0	High	Master Protein	KAH0796745	40S ribosomal protein S14	156	16.7	10.59	FALSE	32	4	1	5	9.63	Histomonas
0	High	Master Protein	KAH0796282	60S ribosomal protein L7-2	239	27.4	9.96	FALSE	19	4	1	4	9.58	Histomonas
0	High	Master Protein	KAH0796188	ThiF family protein	509	57.9	5.53	FALSE	7	3	3	4	9.55	Histomonas
0	High	Master Protein	KAH0803997	Dynamin central region family protein	594	66.4	6.61	FALSE	9	4	4	5	9.54	Histomonas
0	High	Master Protein	KAH0802546	eukaryotic translation initiation factor 3 subunit D	441	49.6	8.41	FALSE	15	5	5	6	9.54	Histomonas
0	High	Master Protein	KAH0806204	protein FAM91A1	656	73.9	5.14	FALSE	10	4	4	4	9.49	Histomonas
0	High	Master Protein	KAH0803557	DNA topoisomerase 2	1386	157.6	8.21	FALSE	6	6	6	7	9.48	Histomonas
0	High	Master Protein	KAH0800722	Thioredoxin family protein	336	38.2	5.3	FALSE	15	4	4	5	9.48	Histomonas
0	High	Master Protein	KAH0806798	ornithine cyclodeaminase	328	35.8	5.83	FALSE	15	4	4	4	9.48	Histomonas
0	High	Master Protein	KAH0788530	vacuolar protein sorting-associated protein 4B-like	370	39.5	5.52	FALSE	16	5	1	5	9.45	Histomonas
0	High	Master Protein	KAH0805662	hypothetical protein	1243	142.2	5.92	FALSE	6	6	6	7	9.45	Histomonas
0	High	Master Protein	KAH0800593	methionine gamma-lyase	391	42.5	6.7	FALSE	11	3	3	3	9.44	Histomonas
0	High	Master Protein	KAH0798506	tyrosyl-tRNA synthetase	342	39.4	6.62	FALSE	11	4	4	4	9.32	Histomonas
0	High	Master Protein	KAH0801372	Archaeal ribosomal protein S17P	155	17.8	10.13	FALSE	23	3	1	4	9.3	Histomonas
0	High	Master Protein	KAH0805940	ribosomal protein S3	216	24.5	10.15	FALSE	22	4	4	4	9.27	Histomonas
0	High	Master Protein	KAH0797911	hypothetical protein	244	27.8	9.88	FALSE	26	4	3	5	9.26	Histomonas
0	High	Master Protein	KAH0806987	glycogen phosphorylase	938	106.6	6.01	FALSE	6	4	2	5	9.25	Histomonas
0	High	Master Protein	KAH0803641	class I SAM-dependent methyltransferase	206	23.1	5.72	FALSE	26	3	3	3	9.22	Histomonas
0	High	Master Protein	KAH0801598	hypothetical protein	844	95.8	6.46	FALSE	8	5	5	5	9.17	Histomonas
0	High	Master Protein	KAH0798081	phenylalanine--tRNA ligase alpha subunit	536	61.3	6.65	FALSE	10	5	5	5	9.13	Histomonas
0	High	Master Protein	KAH0806033	molybdenum cofactor sulfurase	502	56.1	8.34	FALSE	8	3	3	3	9.13	Histomonas
0	High	Master Protein	KAH0803436	hypothetical protein	840	98.6	6.6	FALSE	8	4	4	4	9.09	Histomonas
0	High	Master Protein	KAH0804366	F-actin capping protein alpha subunit	268	29.7	5.57	FALSE	17	4	4	4	9.02	Histomonas
0	High	Master Protein	KAH0803211	GTPase KRas isoform X2	196	21.9	5.24	FALSE	27	3	3	4	9.01	Histomonas
0	High	Master Protein	KAH0797325	Adaptin N terminal region family protein	1406	155.1	5.05	FALSE	4	5	5	5	9	Histomonas
0	High	Master Protein	KAH0797033	AMP-binding enzyme family protein	659	73	6.57	FALSE	7	3	3	4	8.98	Histomonas
0	High	Master Protein	KAH0799648	seryl-tRNA synthetase family protein	494	55.9	6.49	FALSE	11	5	5	5	8.98	Histomonas
0	High	Master Protein	KAH0798642	hypothetical protein	1028	116.8	6.99	FALSE	4	3	3	3	8.97	Histomonas
0	High	Master Protein	KAH0801687	Archaeal ribosomal protein S17P	155	17.9	10.15	FALSE	23	3	1	5	8.97	Histomonas
0	High	Master Protein	KAH0803838	hypothetical protein	690	78.2	4.53	FALSE	6	3	3	3	8.91	Histomonas
0	High	Master Protein	KAH0806113	Rpt5p	418	46.8	5.39	FALSE	7	2	2	3	8.89	Histomonas
0	High	Master Protein	KAH0803227	Calmodulin	162	18.4	4.25	FALSE	30	3	3	3	8.87	Histomonas
0	High	Master Protein	KAH0799149	Serine/threonine-protein phosphatase ppe1	303	34.8	5.01	FALSE	16	4	3	4	8.86	Histomonas
0	High	Master Protein	KAH0800417	hypothetical protein	370	42.3	4.88	FALSE	12	5	5	5	8.86	Histomonas
0	High	Master Protein	KAH0797522	hypothetical protein	328	36	8.62	FALSE	9	2	2	3	8.82	Histomonas
0	High	Master Protein	KAH0799420	NAD-dependent malic enzyme	393	42	6.11	FALSE	16	6	2	7	8.81	Histomonas
0	High	Master Protein	KAH0806687	aminotransferase, classes I and II family protein	492	55.5	8.65	FALSE	11	5	5	5	8.77	Histomonas
0	High	Master Protein	KAH0798617	14-3-3 protein	240	27.7	4.82	FALSE	16	4	2	4	8.76	Histomonas
0	High	Master Protein	KAH0801193	polyadenylate-binding protein 4-like	1192	134.7	6.19	FALSE	3	4	3	4	8.76	Histomonas
0	High	Master Protein	KAH0797586	glycogen phosphorylase	948	108	5.91	FALSE	8	5	3	6	8.76	Histomonas
0	High	Master Protein	KAH0802843	SnoRNA binding domain containing protein	461	51.6	6.2	FALSE	10	3	3	3	8.72	Histomonas
0	High	Master Protein	KAH0801919	Glycerophosphoryl diester phosphodiesterase family protein	390	44.7	5.76	FALSE	12	4	4	4	8.69	Histomonas
0	High	Master Protein	KAH0807034	hypothetical protein	732	84.4	5.07	FALSE	4	2	2	3	8.68	Histomonas
0	High	Master Protein	KAH0796912	60S ribosomal protein L26-1	136	15.8	11	FALSE	20	2	2	3	8.68	Histomonas
0	High	Master Protein	KAH0799442	HEAT repeat family protein	357	41.3	6.3	FALSE	11	4	3	4	8.67	Histomonas
0	High	Master Protein	KAH0806502	hypothetical protein	1629	184.2	5.36	FALSE	3	3	3	4	8.66	Histomonas
0	High	Master Protein	KAH0797535	26S proteasome non-ATPase regulatory subunit 2	838	92.5	5.08	FALSE	3	3	2	4	8.65	Histomonas
0	High	Master Protein	KAH0798135	40S ribosomal protein S2-1	267	29.4	9.94	FALSE	25	5	2	7	8.63	Histomonas
0	High	Master Protein	KAH0802709	hypothetical protein	338	36.9	5.43	FALSE	14	4	4	5	8.62	Histomonas
0	High	Master Protein	KAH0800591	dynein light chain Tctex-type 1	110	12.7	6.54	FALSE	27	4	4	4	8.62	Histomonas
0	High	Master Protein	KAH0804914	GDP-mannose 3,5-epimerase 2	348	39.7	6.47	FALSE	14	4	4	4	8.61	Histomonas
0	High	Master Protein	KAH0800820	C2 domain containing protein	412	46.6	5.2	FALSE	15	5	5	6	8.59	Histomonas
0	High	Master Protein	KAH0804141	putative Arp2/3	300	34.5	9.17	FALSE	21	6	2	6	8.57	Histomonas
0	High	Master Protein	KAH0796180	thioredoxin peroxidase	223	24.6	6.11	FALSE	28	5	5	5	8.55	Histomonas
0	High	Master Protein	KAH0801255	26S proteasome non-ATPase regulatory subunit 4	351	39.6	4.64	FALSE	21	4	4	4	8.54	Histomonas
0	High	Master Protein	KAH0802552	Archaeal ribosomal protein S17P	155	17.8	10.13	FALSE	23	3	1	5	8.51	Histomonas
0	High	Master Protein	KAH0797046	V-type proton ATPase catalytic subunit A	613	68.2	5.26	FALSE	10	4	4	7	8.47	Histomonas
0	High	Master Protein	KAH0802287	Actin-related protein 2/3 complex subunit 4	172	20.1	8.7	FALSE	22	4	1	5	8.38	Histomonas
0	High	Master Protein	KAH0797072	FprA family A-type flavoprotein	419	47	8.79	FALSE	12	5	5	5	8.37	Histomonas
0	High	Master Protein	KAH0801382	hypothetical protein	242	28.1	8.05	FALSE	7	2	2	3	8.37	Histomonas
0	High	Master Protein	KAH0800178	Acetyl-CoA hydrolase	518	57.4	7.68	FALSE	11	5	5	5	8.35	Histomonas
0	High	Master Protein	KAH0796799	ADP-ribosylation factor	182	21	6.55	FALSE	20	3	2	4	8.3	Histomonas
0	High	Master Protein	KAH0797567	C2 domain containing protein	215	25	9.09	FALSE	14	2	2	3	8.29	Histomonas
0	High	Master Protein	KAH0805123	FYVE-type zinc finger-containing protein	515	57.1	8.16	FALSE	12	6	5	7	8.28	Histomonas
0	High	Master Protein	KAH0798847	Glucokinase 1	385	43.4	5.19	FALSE	10	3	3	3	8.27	Histomonas
0	High	Master Protein	KAH0804362	hypothetical protein	266	30.8	4.59	FALSE	18	4	4	5	8.25	Histomonas
0	High	Master Protein	KAH0802829	NADP-dependent alcohol dehydrogenase	363	38.8	8.07	FALSE	12	4	3	5	8.22	Histomonas
0	High	Master Protein	KAH0796155	basic transcription factor 3b, putative	142	15.5	5.43	FALSE	39	4	3	5	8.2	Histomonas
0	High	Master Protein	KAH0804486	small GTP-binding protein	200	22.4	5.3	FALSE	19	2	2	3	8.2	Histomonas
0	High	Master Protein	KAH0796425	serine/threonine-protein phosphatase 2A regulatory subunit B'' subunit beta isoform X1	474	55.3	5.12	FALSE	10	4	4	4	8.16	Histomonas
0	High	Master Protein	KAH0796229	orf1ab polyprotein	438	49.4	4.97	FALSE	37	5	2	5	8.15	Histomonas
0	High	Master Protein	KAH0802826	Clan CD, family C13, asparaginyl endopeptidase-like cysteine peptidase	389	43.6	5.59	FALSE	17	6	6	7	8.15	Histomonas
0	High	Master Protein	KAH0806967	NADP-specific glutamate dehydrogenase	450	49.2	6.68	FALSE	11	3	3	3	8.12	Histomonas
0	High	Master Protein	KAH0799238	Bromodomain containing protein	2514	290.1	6.44	FALSE	2	3	2	3	8.09	Histomonas
0	High	Master Protein	KAH0797468	STE family protein kinase	420	47.4	6.06	FALSE	9	3	3	4	8.07	Histomonas
0	High	Master Protein	KAH0804234	SH3 domain containing protein	1251	144.6	6.16	FALSE	4	4	4	4	8.04	Histomonas
0	High	Master Protein	KAH0803857	hypothetical protein	805	91.8	4.73	FALSE	12	7	7	7	8.02	Histomonas
0	High	Master Protein	KAH0798313	von Willebrand factor type A domain containing protein	739	82	5.66	FALSE	5	3	3	3	8	Histomonas
0	High	Master Protein	KAH0798735	1-4-alpha-glucan-branching enzyme	674	78.6	6.51	FALSE	6	3	3	4	8	Histomonas
0	High	Master Protein	KAH0799392	Adaptin N terminal region family protein	844	94.1	5.17	FALSE	6	4	4	4	7.98	Histomonas
0	High	Master Protein	KAH0805238	RNA-binding protein	197	22.3	10.14	FALSE	20	3	3	4	7.96	Histomonas
0	High	Master Protein	KAH0801814	V-type proton ATPase subunit B	504	56.7	5.44	FALSE	16	5	5	5	7.95	Histomonas
0	High	Master Protein	KAH0804758	hypothetical protein	94	10.8	5.63	FALSE	26	2	2	3	7.95	Histomonas
0	High	Master Protein	KAH0806496	peptidase M20	473	51.4	5.27	FALSE	8	3	3	3	7.93	Histomonas
0	High	Master Protein	KAH0787623	hypothetical protein	552	62.6	5.15	FALSE	9	3	3	3	7.9	Histomonas
0	High	Master Protein	KAH0806248	small GTP-binding protein	194	21.2	5.25	FALSE	14	2	2	3	7.89	Histomonas
0	High	Master Protein	KAH0798564	epsin-1-like isoform X1	1060	115	8.76	FALSE	11	6	6	6	7.88	Histomonas
0	High	Master Protein	KAH0802490	Phosphatidylinositol 3- and 4-kinase family protein	1807	206.8	7.08	FALSE	4	5	5	5	7.86	Histomonas
0	High	Master Protein	KAH0800998	Plectin/S10 domain containing protein	147	16.7	10.04	FALSE	20	2	1	3	7.85	Histomonas
0	High	Master Protein	KAH0796683	40S ribosomal protein S14	156	16.7	10.59	FALSE	32	4	1	5	7.82	Histomonas
0	High	Master Protein	KAH0797059	Activator of 90 kDa heat shock protein ATPase -like protein 1	148	17.1	5.26	FALSE	20	2	2	3	7.81	Histomonas
0	High	Master Protein	KAH0807130	DNA-directed RNA polymerase, beta subunit family protein	1103	124.2	7.56	FALSE	2	2	2	3	7.81	Histomonas
0	High	Master Protein	KAH0804123	glycosyl transferase	1274	147.5	5.48	FALSE	4	4	2	4	7.8	Histomonas
0	High	Master Protein	KAH0796251	actin-related protein 2/3 complex, subunit 1	364	40.7	7.21	FALSE	10	3	1	3	7.74	Histomonas
0	High	Master Protein	KAH0801997	hypothetical protein	365	42.7	7.96	FALSE	12	4	4	4	7.72	Histomonas
0	High	Master Protein	KAH0805365	large repetitive protein	809	92.6	4.96	FALSE	7	4	4	4	7.71	Histomonas
0	High	Master Protein	KAH0798145	hypothetical protein	777	91.8	5.31	FALSE	6	4	4	4	7.7	Histomonas
0	High	Master Protein	KAH0802237	ras-related protein Rap-1b isoform X1	187	20.5	4.88	FALSE	19	2	2	3	7.69	Histomonas
0	High	Master Protein	KAH0798926	thioredoxin peroxidase	204	22.7	6.62	FALSE	24	4	4	4	7.68	Histomonas
0	High	Master Protein	KAH0798601	Glucokinase 1	372	41.2	7.5	FALSE	12	4	4	4	7.67	Histomonas
0	High	Master Protein	KAH0803806	Legume-like lectin family protein	432	48.7	5.66	FALSE	15	5	5	5	7.66	Histomonas
0	High	Master Protein	KAH0806500	Carbamate kinase	325	35.4	5.55	FALSE	11	3	3	4	7.64	Histomonas
0	High	Master Protein	KAH0796546	Ras-related C3 botulinum toxin substrate 1	104	11.5	5.26	FALSE	35	3	2	4	7.64	Histomonas
0	High	Master Protein	KAH0801608	60S ribosomal protein L9	189	21.7	9.1	FALSE	26	5	1	6	7.62	Histomonas
0	High	Master Protein	KAH0800772	protein phosphatase type 2A	313	36	5.53	FALSE	14	3	2	4	7.61	Histomonas
0	High	Master Protein	KAH0797284	UTP--glucose-1-phosphate uridylyltransferase family protein	473	53.3	5.78	FALSE	8	4	4	4	7.61	Histomonas
0	High	Master Protein	KAH0798492	clathrin heavy chain	494	56.6	5.35	FALSE	14	6	1	6	7.61	Histomonas
0	High	Master Protein	KAH0804124	vacuolar protein sorting-associated protein 8-like isoform X3	1493	170.8	6.37	FALSE	5	5	5	5	7.6	Histomonas
0	High	Master Protein	KAH0806988	Phosphatidylinositol transfer protein	311	36.4	6.01	FALSE	10	2	2	3	7.59	Histomonas
0	High	Master Protein	KAH0800211	hypothetical protein	1113	128.7	6.52	FALSE	3	3	3	4	7.59	Histomonas
0	High	Master Protein	KAH0804780	ras-related protein Rap-1b isoform X1	188	21.1	4.97	FALSE	26	3	3	3	7.59	Histomonas
0	High	Master Protein	KAH0798210	zinc finger protein ZPR1	415	46.3	4.74	FALSE	10	3	3	4	7.58	Histomonas
0	High	Master Protein	KAH0796231	T-complex protein 1 subunit epsilon	535	58.6	5.69	FALSE	7	4	4	4	7.54	Histomonas
0	High	Master Protein	KAH0805272	histidinol-phosphate aminotransferase	363	41.2	6.98	FALSE	12	3	3	4	7.54	Histomonas
0	High	Master Protein	KAH0807011	Histone H2B	128	14.2	9.73	FALSE	40	5	2	6	7.53	Histomonas
0	High	Master Protein	KAH0791811	BspA family leucine-rich repeat surface protein	989	111.8	4.63	FALSE	9	8	8	8	7.5	Histomonas
0	High	Master Protein	KAH0799088	ubiquitin-activating emzyme E1	970	109.2	5.4	FALSE	8	5	5	5	7.47	Histomonas
0	High	Master Protein	KAH0798940	hypothetical protein	272	30.7	9.06	FALSE	13	3	3	3	7.44	Histomonas
0	High	Master Protein	KAH0797843	proline--tRNA ligase	406	45.9	5.26	FALSE	12	4	4	4	7.43	Histomonas
0	High	Master Protein	KAH0800280	nascent polypeptide-associated complex subunit alpha-like protein 1	188	20.7	4.7	FALSE	20	4	2	5	7.43	Histomonas
0	High	Master Protein	KAH0796539	ribosomal protein L6	189	21.7	9.1	FALSE	26	5	1	6	7.42	Histomonas
0	High	Master Protein	KAH0802305	rho GDP-dissociation inhibitor 1	180	20.4	5.69	FALSE	27	6	1	8	7.42	Histomonas
0	High	Master Protein	KAH0805090	Plectin/S10 domain containing protein	147	16.7	10.04	FALSE	20	2	1	3	7.41	Histomonas
0	High	Master Protein	KAH0805979	Mitotic apparatus protein	151	17.3	5.4	FALSE	20	2	2	5	7.35	Histomonas
0	High	Master Protein	KAH0800613	hypothetical protein	424	48.8	5	FALSE	11	3	3	3	7.34	Histomonas
0	High	Master Protein	KAH0796371	transforming protein RhoA-like	180	20.3	7.66	FALSE	39	5	4	5	7.28	Histomonas
0	High	Master Protein	KAH0796847	Tudor domain containing protein	830	93.2	6.25	FALSE	6	4	4	4	7.28	Histomonas
0	High	Master Protein	KAH0805003	Adenylate kinase family protein	204	22.7	5.73	FALSE	31	5	5	6	7.25	Histomonas
0	High	Master Protein	KAH0797307	Ras family protein	190	21.1	5.02	FALSE	23	3	3	3	7.23	Histomonas
0	High	Master Protein	KAH0803492	Sec23/Sec24 trunk domain containing protein	720	79.4	6.58	FALSE	5	3	3	4	7.23	Histomonas
0	High	Master Protein	KAH0805668	hypothetical protein	956	106.1	4.79	FALSE	4	2	2	2	7.23	Histomonas
0	High	Master Protein	KAH0801691	hypothetical protein	1734	199.4	5.62	FALSE	4	5	5	5	7.22	Histomonas
0	High	Master Protein	KAH0798619	T-complex protein 1 subunit beta	529	56.8	6.13	FALSE	8	3	2	3	7.21	Histomonas
0	High	Master Protein	KAH0796908	Coatomer subunit gamma-1	797	90.3	5.83	FALSE	5	3	3	3	7.19	Histomonas
0	High	Master Protein	KAH0797991	hypothetical protein	2638	303.2	5.45	FALSE	4	7	7	7	7.19	Histomonas
0	High	Master Protein	KAH0800694	Adaptin N terminal region family protein	810	91.7	5.39	FALSE	4	3	3	3	7.18	Histomonas
0	High	Master Protein	KAH0805151	TPR-like protein	656	76.2	6.83	FALSE	6	4	4	4	7.16	Histomonas
0	High	Master Protein	KAH0805927	26S proteasome non-ATPase regulatory subunit 12	416	48.5	5.62	FALSE	9	3	3	3	7.16	Histomonas
0	High	Master Protein	KAH0805720	histone H4-3	101	11.4	11.44	FALSE	22	2	2	3	7.15	Histomonas
0	High	Master Protein	KAH0801043	Vesicular-fusion protein SEC18	732	81.7	6.68	FALSE	11	5	5	5	7.14	Histomonas
0	High	Master Protein	KAH0801799	D-glycerate dehydrogenase	327	35.9	6.52	FALSE	10	3	3	3	7.14	Histomonas
0	High	Master Protein	KAH0805308	Dipeptidyl-peptidase III	678	76.7	5.49	FALSE	9	6	6	6	7.11	Histomonas
0	High	Master Protein	KAH0802684	Clan SB, family S8, subtilisin-like serine peptidase	800	89.6	6.83	FALSE	8	5	5	6	7.1	Histomonas
0	High	Master Protein	KAH0793915	methionine adenosyltransferase	209	23	9.28	FALSE	11	2	2	3	7.05	Histomonas
0	High	Master Protein	KAH0796642	WD40 repeat-like protein	338	37.7	6.46	FALSE	18	5	2	5	7.03	Histomonas
0	High	Master Protein	KAH0802364	Clan CA, family C19, ubiquitin hydrolase-like cysteine peptidase	942	109.7	4.83	FALSE	8	5	5	5	7.01	Histomonas
0	High	Master Protein	KAH0804192	C2 domain containing protein	468	53.2	7.56	FALSE	8	3	3	3	7.01	Histomonas
0	High	Master Protein	KAH0800738	putative C2 domain containing protein	820	92	8.57	FALSE	8	5	5	6	6.97	Histomonas
0	High	Master Protein	KAH0801384	protein phosphatase PP2A regulatory subunit B	399	45.7	5.4	FALSE	17	5	3	6	6.96	Histomonas
0	High	Master Protein	KAH0804286	60S ribosomal protein L7-2	239	27.2	9.96	FALSE	15	3	2	3	6.96	Histomonas
0	High	Master Protein	KAH0797471	Adaptor complexes medium subunit family protein	434	47.9	8.79	FALSE	11	3	1	3	6.94	Histomonas
0	High	Master Protein	KAH0797452	FAM172 family protein	283	31.9	6.14	FALSE	12	3	3	3	6.94	Histomonas
0	High	Master Protein	KAH0799731	NAD synthetase, putative	300	33.7	5.43	FALSE	15	3	3	3	6.94	Histomonas
0	High	Master Protein	KAH0805598	ribosomal protein L14	130	14.6	9.7	FALSE	15	3	3	3	6.93	Histomonas
0	High	Master Protein	KAH0805938	pre-mRNA-processing factor 39-like isoform X1	543	63.1	5.36	FALSE	8	3	3	3	6.92	Histomonas
0	High	Master Protein	KAH0803087	Appr-1-p processing enzyme family protein	276	30.9	5.64	FALSE	9	4	3	4	6.89	Histomonas
0	High	Master Protein	KAH0802511	Glycine--tRNA ligase	655	74.5	6.42	FALSE	13	7	7	7	6.88	Histomonas
0	High	Master Protein	KAH0799992	Plectin/S10 domain containing protein	146	16.6	9.98	FALSE	20	2	1	3	6.87	Histomonas
0	High	Master Protein	KAH0801630	leucine-rich repeat protein	889	97.2	4.53	FALSE	4	3	3	3	6.85	Histomonas
0	High	Master Protein	KAH0797641	hypothetical protein	1680	191.4	5.66	FALSE	4	5	5	5	6.84	Histomonas
0	High	Master Protein	KAH0796256	Malate dehydrogenase	334	36.4	6.61	FALSE	21	5	5	7	6.83	Histomonas
0	High	Master Protein	KAH0802536	protein phosphatase PP2A regulatory subunit B	399	45.6	5.4	FALSE	13	4	2	4	6.83	Histomonas
0	High	Master Protein	KAH0802019	60S acidic ribosomal protein P1	105	11.3	4.37	FALSE	22	2	1	3	6.82	Histomonas
0	High	Master Protein	KAH0804187	ankyrin repeat protein	1242	139.4	6.47	FALSE	4	4	4	4	6.75	Histomonas
0	High	Master Protein	KAH0798196	Ras-related C3 botulinum toxin substrate 1	199	22.3	5.05	FALSE	20	3	2	4	6.74	Histomonas
0	High	Master Protein	KAH0806636	small GTP-binding protein	203	21.9	4.94	FALSE	15	3	3	3	6.73	Histomonas
0	High	Master Protein	KAH0796944	Archaeal ribosomal protein S17P	155	17.8	10.13	FALSE	23	3	1	4	6.7	Histomonas
0	High	Master Protein	KAH0804535	orf1ab polyprotein	279	31.4	5.27	FALSE	30	6	3	6	6.66	Histomonas
0	High	Master Protein	KAH0799865	Adaptin N terminal region family protein	710	79.7	5.03	FALSE	14	6	6	6	6.66	Histomonas
0	High	Master Protein	KAH0800240	prolyl-tRNA synthetase	483	55	7.14	FALSE	7	2	2	2	6.64	Histomonas
0	High	Master Protein	KAH0804990	long chain base biosynthesis protein 1-like	470	52.5	5.26	FALSE	8	2	2	2	6.61	Histomonas
0	High	Master Protein	KAH0801188	T-complex protein 1 subunit theta isoform X2	536	58.6	5.81	FALSE	10	5	5	5	6.61	Histomonas
0	High	Master Protein	KAH0806973	GTP-binding nuclear protein Ran	210	23.8	6.68	FALSE	13	4	4	4	6.6	Histomonas
0	High	Master Protein	KAH0800475	xenotropic and polytropic retrovirus receptor 1-like	132	13.7	6.64	FALSE	16	3	3	5	6.6	Histomonas
0	High	Master Protein	KAH0803230	SDR family oxidoreductase	298	34.2	6.02	FALSE	14	4	4	4	6.59	Histomonas
0	High	Master Protein	KAH0799227	cytosol nonspecific dipeptidase	492	54	5.55	FALSE	6	3	3	3	6.59	Histomonas
0	High	Master Protein	KAH0797218	flp	125	14.6	6.32	FALSE	19	2	2	3	6.56	Histomonas
0	High	Master Protein	KAH0802662	calcium-translocating P-type ATPase, PMCA-type family protein	926	102.7	5.99	FALSE	2	2	2	3	6.56	Histomonas
0	High	Master Protein	KAH0802603	piwi-like protein 1 isoform X1	817	92.3	8.91	FALSE	8	4	4	5	6.52	Histomonas
0	High	Master Protein	KAH0784994	Thioredoxin family protein	339	39.4	8.81	FALSE	18	5	5	6	6.51	Histomonas
0	High	Master Protein	KAH0805079	Adaptin N terminal region family protein	792	89	7.05	FALSE	5	3	3	4	6.5	Histomonas
0	High	Master Protein	KAH0799837	Clathrin light chain	185	20.5	4.48	FALSE	21	4	4	4	6.46	Histomonas
0	High	Master Protein	KAH0801409	surfactant B protein	423	45.1	5.71	FALSE	5	2	2	3	6.46	Histomonas
0	High	Master Protein	KAH0803037	DJ-1 family protein	187	19.5	6.52	FALSE	32	4	4	4	6.46	Histomonas
0	High	Master Protein	KAH0803029	E3 SUMO-protein ligase RanBP2	195	21.8	5.73	FALSE	22	3	2	3	6.46	Histomonas
0	High	Master Protein	KAH0804448	nucleolar GTP-binding protein 1-like	596	67.9	8.87	FALSE	6	3	3	3	6.45	Histomonas
0	High	Master Protein	KAH0799459	Dynamin central region family protein	611	68.7	8.51	FALSE	6	2	2	2	6.43	Histomonas
0	High	Master Protein	KAH0804783	acetolactate decarboxylase	225	25.2	6	FALSE	15	2	2	3	6.43	Histomonas
0	High	Master Protein	KAH0805929	hypothetical protein	1113	128.4	7.18	FALSE	4	3	3	3	6.4	Histomonas
0	High	Master Protein	KAH0807195	mannose-1-phosphate guanyltransferase beta	349	38.7	6.61	FALSE	8	2	2	2	6.37	Histomonas
0	High	Master Protein	KAH0797352	60S ribosomal protein L18	186	21.1	10.76	FALSE	17	3	1	3	6.36	Histomonas
0	High	Master Protein	KAH0806403	hypothetical protein	1681	196.3	8.78	FALSE	4	5	5	5	6.36	Histomonas
0	High	Master Protein	KAH0797160	hypothetical protein	751	84.9	4.92	FALSE	4	3	3	3	6.35	Histomonas
0	High	Master Protein	KAH0804708	Inositol-3-phosphate synthase	511	56.4	6.71	FALSE	5	2	1	3	6.35	Histomonas
0	High	Master Protein	KAH0806736	hydroxymethylglutaryl-CoA synthase, mitochondrial	436	49.5	6.27	FALSE	6	3	3	3	6.35	Histomonas
0	High	Master Protein	KAH0806825	cysteine protease	213	26	5.33	FALSE	21	4	4	4	6.35	Histomonas
0	High	Master Protein	KAH0806009	60S ribosomal protein L18	186	21.2	10.83	FALSE	17	3	1	3	6.33	Histomonas
0	High	Master Protein	KAH0803351	small GTP-binding protein	201	22.5	5.11	FALSE	18	3	1	3	6.33	Histomonas
0	High	Master Protein	KAH0805030	hypothetical protein	470	53.2	5.9	FALSE	8	3	3	3	6.31	Histomonas
0	High	Master Protein	KAH0804037	hypothetical protein	686	78.4	5.78	FALSE	5	3	3	3	6.3	Histomonas
0	High	Master Protein	KAH0797228	RidA family protein	126	13.9	5.26	FALSE	33	3	3	3	6.29	Histomonas
0	High	Master Protein	KAH0806398	hypothetical protein	804	93.4	6	FALSE	4	2	2	2	6.28	Histomonas
0	High	Master Protein	KAH0796469	rho GDP-dissociation inhibitor 1	180	20.5	5.52	FALSE	21	5	1	7	6.27	Histomonas
0	High	Master Protein	KAH0805693	ARM repeat-containing protein	492	55.6	5.62	FALSE	8	4	4	4	6.26	Histomonas
0	High	Master Protein	KAH0798151	hypothetical protein	945	110.6	7.55	FALSE	4	3	3	3	6.24	Histomonas
0	High	Master Protein	KAH0798310	small GTP-binding protein	201	22	5.95	FALSE	14	2	2	3	6.24	Histomonas
0	High	Master Protein	KAH0801487	TKL family protein kinase	1347	153.2	7.68	FALSE	3	4	4	4	6.23	Histomonas
0	High	Master Protein	KAH0801884	Ras-related protein RABD1	203	22.2	6.57	FALSE	15	2	2	2	6.22	Histomonas
0	High	Master Protein	KAH0798058	acetate--CoA ligase	648	71.2	6.71	FALSE	4	2	2	3	6.21	Histomonas
0	High	Master Protein	KAH0803600	Ras family protein	200	22	5.95	FALSE	12	2	2	2	6.2	Histomonas
0	High	Master Protein	KAH0803750	AGC family protein kinase	460	52.3	6.54	FALSE	7	3	2	3	6.19	Histomonas
0	High	Master Protein	KAH0802835	nitroreductase family protein	178	19.6	5.27	FALSE	14	2	2	3	6.18	Histomonas
0	High	Master Protein	KAH0797109	XYPPX repeat family protein	567	64.5	8.16	FALSE	5	2	2	2	6.13	Histomonas
0	High	Master Protein	KAH0804063	calcium-translocating P-type ATPase, PMCA-type family protein	1435	160.1	6.44	FALSE	4	6	6	7	6.09	Histomonas
0	High	Master Protein	KAH0798031	Adaptor complexes medium subunit family protein	433	47.8	9.01	FALSE	11	3	1	3	6.09	Histomonas
0	High	Master Protein	KAH0797333	oligopeptidase A	691	79.9	5.96	FALSE	5	4	4	4	6.07	Histomonas
0	High	Master Protein	KAH0800909	T-complex protein 1 subunit eta	560	61.1	5.9	FALSE	9	5	5	5	6.06	Histomonas
0	High	Master Protein	KAH0805738	40S ribosomal protein SA	253	28.3	6.14	FALSE	11	3	1	4	6.05	Histomonas
0	High	Master Protein	KAH0803138	Ras-related protein RABD1	196	21.5	5.44	FALSE	32	4	4	4	6.05	Histomonas
0	High	Master Protein	KAH0805052	root hair defective 3 GTP-binding protein	791	91.9	8.48	FALSE	4	2	2	2	6.05	Histomonas
0	High	Master Protein	KAH0799855	protein phosphatase 2C	890	100.8	5.73	FALSE	4	3	3	3	6.04	Histomonas
0	High	Master Protein	KAH0805832	Aspartate--ammonia ligase	335	38	5.62	FALSE	11	2	2	2	6.03	Histomonas
0	High	Master Protein	KAH0802734	ribosomal protein	253	28.3	6.14	FALSE	11	3	1	3	6.01	Histomonas
0	High	Master Protein	KAH0796670	eukaryotic translation initiation factor 3 subunit C isoform X1	706	80.9	5.19	FALSE	4	3	3	3	5.99	Histomonas
0	High	Master Protein	KAH0805595	hypothetical protein	336	38.8	8.72	FALSE	7	2	2	2	5.99	Histomonas
0	High	Master Protein	KAH0802785	UDP-glucose:glycoprotein glucosyltransferase	1295	150.2	5.54	FALSE	3	4	2	4	5.98	Histomonas
0	High	Master Protein	KAH0799668	ubiquitin carboxyl-terminal hydrolase 14	683	77.7	5.2	FALSE	6	3	3	3	5.96	Histomonas
0	High	Master Protein	KAH0800236	manganese-transporting ATPase 13A1	1140	128.4	7.44	FALSE	3	3	3	3	5.92	Histomonas
0	High	Master Protein	KAH0798969	Histone H2B	128	14.2	9.73	FALSE	40	5	2	6	5.9	Histomonas
0	High	Master Protein	KAH0801786	prefoldin subunit 3	172	19.6	5.64	FALSE	15	2	2	2	5.9	Histomonas
0	High	Master Protein	KAH0790146	Clathrin heavy chain 1	517	57.5	7.03	FALSE	7	2	2	3	5.86	Histomonas
0	High	Master Protein	KAH0806328	hypothetical protein	301	33.6	6.02	FALSE	14	4	4	4	5.86	Histomonas
0	High	Master Protein	KAH0805730	succinate--CoA ligase subunit alpha	308	32.3	9.39	FALSE	11	3	3	4	5.84	Histomonas
0	High	Master Protein	KAH0789316	putative ubiquitin-conjugating enzyme E2	142	15.9	5.77	FALSE	15	2	2	4	5.83	Histomonas
0	High	Master Protein	KAH0800257	Serine/threonine-protein phosphatase PP-X isozyme 2	308	34.9	5.01	FALSE	13	3	3	3	5.82	Histomonas
0	High	Master Protein	KAH0800911	Histone H2B	128	14.3	9.73	FALSE	38	4	1	5	5.82	Histomonas
0	High	Master Protein	KAH0797875	AGC family protein kinase	444	51.2	7.71	FALSE	7	3	3	3	5.8	Histomonas
0	High	Master Protein	KAH0806469	AP-2 complex subunit alpha-1-like	937	106.1	7.01	FALSE	6	5	5	5	5.77	Histomonas
0	High	Master Protein	KAH0805797	cytoplasmic FMR1-interacting protein	1177	135.2	6.6	FALSE	4	3	3	3	5.76	Histomonas
0	High	Master Protein	KAH0805657	14-3-3 protein	239	27.4	4.75	FALSE	18	4	4	4	5.75	Histomonas
0	High	Master Protein	KAH0803190	aldo/keto reductase	282	32.4	6.24	FALSE	11	3	3	3	5.75	Histomonas
0	High	Master Protein	KAH0796567	Dynamin central region family protein	593	67.6	6.71	FALSE	7	5	1	5	5.75	Histomonas
0	High	Master Protein	KAH0798870	Ras family GTPase	187	21.2	5.14	FALSE	16	2	2	2	5.74	Histomonas
0	High	Master Protein	KAH0797101	actin-related protein ARPC5	145	16.1	8.43	FALSE	21	3	2	3	5.73	Histomonas
0	High	Master Protein	KAH0799686	hypothetical protein	380	43.3	4.72	FALSE	10	2	2	3	5.73	Histomonas
0	High	Master Protein	KAH0804799	BTB/POZ domain containing protein	237	27.7	5.85	FALSE	15	2	2	2	5.73	Histomonas
0	High	Master Protein	KAH0800857	NAC domain containing protein	187	20.5	4.65	FALSE	18	3	2	3	5.71	Histomonas
0	High	Master Protein	KAH0805410	small GTP-binding protein	201	22.6	5.1	FALSE	18	3	1	3	5.71	Histomonas
0	High	Master Protein	KAH0801165	hypothetical protein	245	27.8	4.65	FALSE	30	3	3	3	5.7	Histomonas
0	High	Master Protein	KAH0796640	hypothetical protein	731	81.9	7.12	FALSE	4	2	2	2	5.69	Histomonas
0	High	Master Protein	KAH0799676	DUF5057 domain-containing protein	687	76.7	5.69	FALSE	6	2	2	2	5.67	Histomonas
0	High	Master Protein	KAH0784954	Clan CA, family C19, ubiquitin hydrolase-like cysteine peptidase	1062	124.1	5.83	FALSE	6	4	4	4	5.66	Histomonas
0	High	Master Protein	KAH0806440	Phosphoribulokinase / Uridine kinase family protein	502	57.6	6.8	FALSE	8	4	4	4	5.64	Histomonas
0	High	Master Protein	KAH0806912	Copine family protein	550	61.4	5.44	FALSE	5	2	2	2	5.63	Histomonas
0	High	Master Protein	KAH0797420	adenosylhomocysteinase	486	53.6	5.83	FALSE	15	5	5	5	5.63	Histomonas
0	High	Master Protein	KAH0806956	DTDP-glucose 4,6-dehydratase, putative	344	39.7	6.52	FALSE	6	2	2	2	5.63	Histomonas
0	High	Master Protein	KAH0806098	protein transport protein SEC31-like B	1066	116.7	6.68	FALSE	3	3	3	3	5.63	Histomonas
0	High	Master Protein	KAH0806479	purine and uridine phosphorylase	287	31.5	5.08	FALSE	9	3	3	3	5.63	Histomonas
0	High	Master Protein	KAH0798080	deoxyhypusine synthase	361	40.3	5.71	FALSE	8	2	2	2	5.63	Histomonas
0	High	Master Protein	KAH0796603	hypothetical protein	251	28.8	8.95	FALSE	12	3	3	3	5.62	Histomonas
0	High	Master Protein	KAH0803608	Peptidyl-prolyl cis-trans isomerase CYP19-4	188	20.3	7.78	FALSE	16	2	2	2	5.62	Histomonas
0	High	Master Protein	KAH0796084	Adaptor complexes medium subunit family protein	391	43.7	5.49	FALSE	9	3	3	3	5.61	Histomonas
0	High	Master Protein	KAH0803401	Dynamin central region family protein	593	67.5	6.62	FALSE	7	5	1	5	5.61	Histomonas
0	High	Master Protein	KAH0804587	hypothetical protein	452	51.4	4.81	FALSE	10	4	4	4	5.55	Histomonas
0	High	Master Protein	KAH0797547	Carbohydrate-binding family 6 protein	674	75.1	5.01	FALSE	7	4	4	4	5.51	Histomonas
0	High	Master Protein	KAH0796963	Inositol-3-phosphate synthase	511	56.6	6.71	FALSE	5	2	1	3	5.49	Histomonas
0	High	Master Protein	KAH0802832	ras-related protein Rab7	204	22.9	5.33	FALSE	15	2	2	2	5.48	Histomonas
0	High	Master Protein	KAH0803478	muscle-specific protein 20-like protein	202	22.9	7.09	FALSE	13	2	2	2	5.47	Histomonas
0	High	Master Protein	KAH0803772	hypothetical protein	194	22.1	5.2	FALSE	12	2	2	2	5.47	Histomonas
0	High	Master Protein	KAH0804638	hypothetical protein	269	31.2	5.47	FALSE	9	3	3	3	5.47	Histomonas
0	High	Master Protein	KAH0805796	hypothetical protein	681	76.6	4.86	FALSE	6	3	3	3	5.46	Histomonas
0	High	Master Protein	KAH0805323	NAD-dependent glycerol-3-phosphate dehydrogenase family protein	346	38.7	7.56	FALSE	8	2	2	3	5.46	Histomonas
0	High	Master Protein	KAH0803607	Ser/Thr protein phosphatase	311	35.5	5.5	FALSE	9	2	2	2	5.43	Histomonas
0	High	Master Protein	KAH0802612	glycosyl transferase	398	45.6	6.42	FALSE	9	2	2	2	5.43	Histomonas
0	High	Master Protein	KAH0806201	EF hand family protein	148	17.2	4.53	FALSE	23	2	2	2	5.41	Histomonas
0	High	Master Protein	KAH0805443	ras-related protein Ral-A	175	19.3	4.91	FALSE	14	2	2	2	5.41	Histomonas
0	High	Master Protein	KAH0803463	40S ribosomal protein S17-B	128	15	10.43	FALSE	21	2	1	2	5.41	Histomonas
0	High	Master Protein	KAH0804311	hypothetical protein	649	73.9	7.66	FALSE	4	2	2	2	5.39	Histomonas
0	High	Master Protein	KAH0796454	DNA-directed RNA polymerase II subunit RPB2	1160	131.5	7.3	FALSE	3	2	2	2	5.39	Histomonas
0	High	Master Protein	KAH0805287	Sec23/Sec24 trunk domain containing protein	731	82.2	6.14	FALSE	7	3	3	3	5.38	Histomonas
0	High	Master Protein	KAH0802397	COPI associated protein	108	12.1	5.45	FALSE	17	2	2	2	5.37	Histomonas
0	High	Master Protein	KAH0799568	Thioredoxin family protein	117	12.9	6.51	FALSE	49	4	4	4	5.36	Histomonas
0	High	Master Protein	KAH0801988	60S ribosomal protein L11	172	19.6	10.11	FALSE	19	3	3	3	5.33	Histomonas
0	High	Master Protein	KAH0800954	RasGEF domain containing protein	630	72.4	6.46	FALSE	6	3	3	3	5.32	Histomonas
0	High	Master Protein	KAH0804831	TRNA binding domain containing protein	169	19.1	4.67	FALSE	17	2	2	2	5.31	Histomonas
0	High	Master Protein	KAH0796904	NADH-quinone oxidoreductase subunit NuoF	429	46.9	7.56	FALSE	9	3	3	3	5.3	Histomonas
0	High	Master Protein	KAH0796922	nuclear pore protein, putative	1544	175.1	6.58	FALSE	2	2	2	2	5.28	Histomonas
0	High	Master Protein	KAH0796825	Ras family protein	212	24	5.36	FALSE	14	3	3	3	5.28	Histomonas
0	High	Master Protein	KAH0803843	proteasome subunit beta type 5	259	28.4	6.61	FALSE	19	2	2	2	5.24	Histomonas
0	High	Master Protein	KAH0805601	40S ribosomal protein S17-B	128	15	10.3	FALSE	22	2	1	2	5.24	Histomonas
0	High	Master Protein	KAH0805844	RasGEF domain containing protein	579	66.5	6.07	FALSE	6	2	2	2	5.23	Histomonas
0	High	Master Protein	KAH0805163	hypothetical protein	244	28.3	5.16	FALSE	11	2	2	2	5.23	Histomonas
0	High	Master Protein	KAH0797770	Thioredoxin family protein	348	39.5	5.17	FALSE	10	3	3	3	5.23	Histomonas
0	High	Master Protein	KAH0802834	Variant SH3 domain containing protein	378	43.5	8.22	FALSE	8	2	2	2	5.22	Histomonas
0	High	Master Protein	KAH0797158	Phosphatidylinositide phosphatase SAC1	525	60.3	8.03	FALSE	5	2	2	2	5.22	Histomonas
0	High	Master Protein	KAH0802624	ras-related protein Rab-10	204	23.4	5.22	FALSE	19	3	3	3	5.2	Histomonas
0	High	Master Protein	KAH0798112	V-type ATPase subunit family protein	769	88.7	5.14	FALSE	4	2	2	2	5.19	Histomonas
0	High	Master Protein	KAH0798849	cysteinyl-tRNA synthetase	626	70.9	7.43	FALSE	5	2	2	2	5.18	Histomonas
0	High	Master Protein	KAH0802598	hypothetical protein	519	58.2	5.11	FALSE	7	3	3	3	5.18	Histomonas
0	High	Master Protein	KAH0799436	Adaptin N terminal region family protein	1017	116.6	6.4	FALSE	3	2	2	2	5.18	Histomonas
0	High	Master Protein	KAH0796694	40S ribosomal protein S17-B	127	14.8	10.4	FALSE	21	2	1	2	5.15	Histomonas
0	High	Master Protein	KAH0797289	translation initiation factor eIF-2B subunit epsilon	713	80.8	4.7	FALSE	6	3	3	3	5.14	Histomonas
0	High	Master Protein	KAH0807175	Guanine nucleotide-binding protein subunit alpha	372	41.7	4.94	FALSE	12	3	3	3	5.13	Histomonas
0	High	Master Protein	KAH0802368	CRM1 C terminal-domain-containing protein	986	114.4	5.12	FALSE	2	2	2	2	5.13	Histomonas
0	High	Master Protein	KAH0803839	HEAT repeat family protein	2196	247.2	6.42	FALSE	3	5	5	5	5.12	Histomonas
0	High	Master Protein	KAH0803318	40S ribosomal protein S17-B	127	14.9	10.4	FALSE	21	2	1	2	5.12	Histomonas
0	High	Master Protein	KAH0806795	calcium/calmodulin-dependent protein kinase type 1	304	35.1	4.93	FALSE	16	2	2	2	5.12	Histomonas
0	High	Master Protein	KAH0800043	Thioredoxin family protein	463	53.4	4.87	FALSE	6	2	2	2	5.1	Histomonas
0	High	Master Protein	KAH0802330	hypothetical protein	675	77.5	6.44	FALSE	4	2	2	2	5.09	Histomonas
0	High	Master Protein	KAH0801221	hypothetical protein	249	28.3	9.95	FALSE	18	3	2	3	5.09	Histomonas
0	High	Master Protein	KAH0805298	Tryptophan--tRNA ligase, cytoplasmic	383	44.1	5.78	FALSE	6	2	2	2	5.09	Histomonas
0	High	Master Protein	KAH0805331	eukaryotic translation initiation factor 5-like	408	46.5	5.58	FALSE	7	3	3	3	5.08	Histomonas
0	High	Master Protein	KAH0804379	Serine palmitoyltransferase 1	468	52.7	5.49	FALSE	5	2	2	2	5.08	Histomonas
0	High	Master Protein	KAH0802830	alcohol dehydrogenase, iron-containing family protein	393	43.7	6.09	FALSE	15	5	5	5	5.05	Histomonas
0	High	Master Protein	KAH0796226	40S ribosomal protein S17-B	127	14.8	10.55	FALSE	21	2	1	2	5.03	Histomonas
0	High	Master Protein	KAH0804022	60S acidic ribosomal protein P1	105	11.3	4.37	FALSE	22	2	1	2	5.03	Histomonas
0	High	Master Protein	KAH0796862	Mov34/MPN/PAD-1 family protein	270	30.2	5.87	FALSE	14	2	2	2	5.01	Histomonas
0	High	Master Protein	KAH0803709	rho GTPase-activating protein 24 isoform X1	424	48.3	6.9	FALSE	6	2	2	2	5.01	Histomonas
0	High	Master Protein	KAH0800897	small GTP-binding protein	202	22.4	5.15	FALSE	11	2	2	2	5	Histomonas
0	High	Master Protein	KAH0806744	GTP binding protein Gtp1	367	40.9	6.39	FALSE	9	2	2	2	4.99	Histomonas
0	High	Master Protein	KAH0803322	60S acidic ribosomal protein P1	103	11.1	4.3	FALSE	22	2	1	2	4.98	Histomonas
0	High	Master Protein	KAH0806603	aldehyde dehydrogenase family protein	464	51.9	6.92	FALSE	6	2	2	3	4.98	Histomonas
0	High	Master Protein	KAH0806424	alanyl-tRNA synthetase	974	110.4	6.77	FALSE	6	4	4	4	4.97	Histomonas
0	High	Master Protein	KAH0804145	ubiquitin carboxyl-terminal hydrolase 14	412	47.2	5.4	FALSE	8	2	2	2	4.97	Histomonas
0	High	Master Protein	KAH0803563	26S protease regulatory subunit 7	171	19.2	8.6	FALSE	22	3	3	3	4.95	Histomonas
0	High	Master Protein	KAH0792871	hypothetical protein	731	83.5	5.58	FALSE	5	3	2	3	4.94	Histomonas
0	High	Master Protein	KAH0806409	xanthine dehydrogenase-like	1296	144.1	7.49	FALSE	3	3	3	3	4.93	Histomonas
0	High	Master Protein	KAH0796688	leucine-rich repeat protein	860	98.2	4.92	FALSE	4	2	2	3	4.93	Histomonas
0	High	Master Protein	KAH0803940	Oxysterol binding protein	396	45.4	7.31	FALSE	11	4	4	4	4.93	Histomonas
0	High	Master Protein	KAH0806401	ATPase, AAA family protein	882	97.5	4.92	FALSE	5	3	3	3	4.92	Histomonas
0	High	Master Protein	KAH0804000	hypothetical protein	333	37.7	6.15	FALSE	7	2	2	2	4.92	Histomonas
0	High	Master Protein	KAH0800209	Serine/threonine protein phosphatase PP1 isozyme 3	323	36.4	4.75	FALSE	11	3	2	3	4.9	Histomonas
0	High	Master Protein	KAH0799752	co-chaperone protein daf-41-like	157	17.9	4.35	FALSE	17	2	2	3	4.9	Histomonas
0	High	Master Protein	KAH0799014	AGC family protein kinase	463	54.4	5.57	FALSE	6	2	2	2	4.9	Histomonas
0	High	Master Protein	KAH0797927	Ras-related protein Rab11	215	23.8	5.73	FALSE	12	2	1	2	4.87	Histomonas
0	High	Master Protein	KAH0807125	Clan CA, family C19, ubiquitin hydrolase-like cysteine peptidase	823	95	6.21	FALSE	7	4	4	4	4.87	Histomonas
0	High	Master Protein	KAH0797410	hypothetical protein	81	9.1	4.7	FALSE	36	2	2	2	4.87	Histomonas
0	High	Master Protein	KAH0796398	EF hand family protein	756	88.1	8.31	FALSE	3	2	2	2	4.86	Histomonas
0	High	Master Protein	KAH0799036	Clan CA, family C1, cathepsin L-like cysteine peptidase	315	35.5	5.21	FALSE	10	2	2	2	4.84	Histomonas
0	High	Master Protein	KAH0805316	DUF1394-domain-containing protein	310	35	5.94	FALSE	9	2	2	2	4.83	Histomonas
0	High	Master Protein	KAH0802269	Vacuolar protein sorting-associated protein 26	291	33.5	8.44	FALSE	10	2	2	2	4.83	Histomonas
0	High	Master Protein	KAH0798977	40S ribosomal protein S17-B	127	14.8	10.4	FALSE	21	2	1	2	4.82	Histomonas
0	High	Master Protein	KAH0799274	NEDD8-activating enzyme E1 catalytic subunit	412	46.2	5.45	FALSE	7	2	2	2	4.82	Histomonas
0	High	Master Protein	KAH0802501	puromycin-sensitive aminopeptidase isoform X2	827	94.5	5.08	FALSE	3	2	2	2	4.81	Histomonas
0	High	Master Protein	KAH0799991	Cytoplasmic FMR1-interacting protein 2	2155	249	6.84	FALSE	2	3	3	3	4.8	Histomonas
0	High	Master Protein	KAH0803254	receptor expression-enhancing protein 5-like	170	19.9	8.98	FALSE	16	2	2	3	4.79	Histomonas
0	High	Master Protein	KAH0801539	S9 family peptidase	668	75.9	5.21	FALSE	5	3	3	3	4.79	Histomonas
0	High	Master Protein	KAH0802167	ras-related C3 botulinum toxin substrate 2	199	22	5.41	FALSE	18	3	3	3	4.79	Histomonas
0	High	Master Protein	KAH0798444	actin-related protein ARPC5	145	16.1	8.41	FALSE	21	3	2	4	4.77	Histomonas
0	High	Master Protein	KAH0800691	Rab GTPase	202	22.9	8.5	FALSE	15	2	2	2	4.76	Histomonas
0	High	Master Protein	KAH0801620	Angio-associated migratory cell protein	406	43.9	5.01	FALSE	8	2	2	2	4.75	Histomonas
0	High	Master Protein	KAH0804546	Kelch motif family protein	1226	137.4	8.79	FALSE	5	5	5	5	4.74	Histomonas
0	High	Master Protein	KAH0805577	ribosomal protein L21e	161	18.6	10.78	FALSE	14	2	2	2	4.73	Histomonas
0	High	Master Protein	KAH0799303	hypothetical protein	384	43.1	7.83	FALSE	7	2	1	2	4.73	Histomonas
0	High	Master Protein	KAH0799242	ADP-ribosylation factor-like protein 3	161	18.3	5.21	FALSE	15	2	2	2	4.73	Histomonas
0	High	Master Protein	KAH0806351	Oxysterol binding protein	391	44.5	5.99	FALSE	7	2	2	3	4.73	Histomonas
0	High	Master Protein	KAH0804342	Eukaryotic translation initiation factor 3 subunit B	618	69.9	8.29	FALSE	4	2	1	2	4.72	Histomonas
0	High	Master Protein	KAH0802318	Copine family protein	549	61.7	5.48	FALSE	6	3	3	3	4.72	Histomonas
0	High	Master Protein	KAH0802777	hypothetical protein	1197	135.8	4.54	FALSE	3	3	3	3	4.72	Histomonas
0	High	Master Protein	KAH0800409	nuclear transcription factor Y subunit beta-like	649	73.7	6.61	FALSE	4	2	2	3	4.7	Histomonas
0	High	Master Protein	KAH0797870	eukaryotic peptide chain release factor subunit 1-2	442	50.1	5.44	FALSE	7	3	3	3	4.7	Histomonas
0	High	Master Protein	KAH0802627	HAD family hydrolase	261	29.2	5.29	FALSE	21	4	4	4	4.69	Histomonas
0	High	Master Protein	KAH0797787	small GTP-binding protein	192	21.1	4.5	FALSE	13	2	2	2	4.66	Histomonas
0	High	Master Protein	KAH0807020	RhoGAP domain containing protein	274	31.5	5.47	FALSE	11	2	2	2	4.65	Histomonas
0	High	Master Protein	KAH0797423	Bromodomain containing protein	159	18.3	5.3	FALSE	18	2	2	2	4.65	Histomonas
0	High	Master Protein	KAH0805715	Clan ME, family M16, insulinase-like metallopeptidase	963	110	5.38	FALSE	4	2	2	2	4.65	Histomonas
0	High	Master Protein	KAH0803790	ras-related protein RABA2a	218	23.9	5.33	FALSE	9	2	1	2	4.65	Histomonas
0	High	Master Protein	KAH0805242	hypothetical protein	526	61.9	5.01	FALSE	6	3	3	3	4.63	Histomonas
0	High	Master Protein	KAH0801129	Superkiller viralicidic activity 2-like 2	948	107.9	5.25	FALSE	4	3	3	3	4.61	Histomonas
0	High	Master Protein	KAH0803708	nodal modulator 1-like	1037	114.3	5.68	FALSE	3	2	2	2	4.6	Histomonas
0	High	Master Protein	KAH0804164	hypothetical protein	1061	122.6	6.79	FALSE	3	2	2	2	4.58	Histomonas
0	High	Master Protein	KAH0806384	Serine/threonine-protein phosphatase ppe1	304	35	5.36	FALSE	22	5	4	5	4.57	Histomonas
0	High	Master Protein	KAH0800743	TRNA binding domain containing protein	397	44	8.68	FALSE	14	4	3	4	4.57	Histomonas
0	High	Master Protein	KAH0799974	V-ATPase subunit C family protein	435	49.4	5.08	FALSE	8	3	3	3	4.55	Histomonas
0	High	Master Protein	KAH0803425	proliferating cell nuclear antigen	264	29.4	4.55	FALSE	9	2	2	3	4.54	Histomonas
0	High	Master Protein	KAH0805378	peptidyl-prolyl cis-trans isomerase	169	18.4	8.78	FALSE	19	3	3	4	4.54	Histomonas
0	High	Master Protein	KAH0802617	SUMF1/EgtB/PvdOfamily nonheme iron enzyme	312	36.2	4.73	FALSE	24	4	4	4	4.53	Histomonas
0	High	Master Protein	KAH0801445	hypothetical protein	426	49	4.89	FALSE	5	2	2	3	4.51	Histomonas
0	High	Master Protein	KAH0805619	Laminin A family protein	620	71.8	5.19	FALSE	6	3	3	3	4.51	Histomonas
0	High	Master Protein	KAH0803275	RCC1 and BTB domain-containing protein 1-like	771	85.9	5.35	FALSE	4	2	2	2	4.49	Histomonas
0	High	Master Protein	KAH0807185	replication factor C subunit 3	353	40.3	7.03	FALSE	6	2	2	2	4.49	Histomonas
0	High	Master Protein	KAH0800058	Acyltransferase family protein	308	35.5	8.85	FALSE	6	2	2	2	4.49	Histomonas
0	High	Master Protein	KAH0799642	pyridoxamine 5'-phosphate oxidase	137	15.7	6.89	FALSE	15	2	2	2	4.48	Histomonas
0	High	Master Protein	KAH0804552	hypothetical protein	1473	166.9	4.58	FALSE	2	2	2	2	4.47	Histomonas
0	High	Master Protein	KAH0806320	Vps54-domain-containing protein	807	90.4	7.65	FALSE	3	2	1	2	4.47	Histomonas
0	High	Master Protein	KAH0800669	Alpha amylase, catalytic domain containing protein	602	67.8	5.12	FALSE	6	2	2	2	4.46	Histomonas
0	High	Master Protein	KAH0806766	protein phosphatase 2C	766	86.3	5.19	FALSE	4	2	2	2	4.46	Histomonas
0	High	Master Protein	KAH0799148	putative GTPase Rho1	180	20.2	8.41	FALSE	13	2	1	2	4.45	Histomonas
0	High	Master Protein	KAH0805483	Eukaryotic translation initiation factor 3 subunit B	619	70.2	8.46	FALSE	6	3	2	3	4.43	Histomonas
0	High	Master Protein	KAH0804150	Dipeptidyl-peptidase III	679	77.8	5.24	FALSE	4	2	2	2	4.43	Histomonas
0	High	Master Protein	KAH0796917	small GTP-binding protein	197	22.2	5.33	FALSE	11	2	1	2	4.43	Histomonas
0	High	Master Protein	KAH0797513	hypothetical protein	406	46.8	4.91	FALSE	10	3	3	3	4.43	Histomonas
0	High	Master Protein	KAH0804296	Adaptin N terminal region family protein	1332	150.8	7.94	FALSE	2	2	2	2	4.43	Histomonas
0	High	Master Protein	KAH0801526	small GTP-binding protein	197	21.9	5.05	FALSE	14	2	2	2	4.42	Histomonas
0	High	Master Protein	KAH0797295	small GTPase	193	21.6	8.78	FALSE	12	2	2	2	4.42	Histomonas
0	High	Master Protein	KAH0798516	EF hand family protein	130	14.8	4.32	FALSE	15	2	2	2	4.42	Histomonas
0	High	Master Protein	KAH0805815	hypothetical protein	572	64.5	6.46	FALSE	2	2	2	2	4.4	Histomonas
0	High	Master Protein	KAH0802889	hypothetical protein	443	50.8	5.03	FALSE	6	2	2	2	4.38	Histomonas
0	High	Master Protein	KAH0806746	diacylglycerol kinase beta	327	36.2	6.44	FALSE	12	3	3	3	4.37	Histomonas
0	High	Master Protein	KAH0804154	pyruvate kinase	468	52.2	6.99	FALSE	9	3	3	4	4.36	Histomonas
0	High	Master Protein	KAH0803077	TerD family protein	519	58.4	7.59	FALSE	4	2	2	2	4.35	Histomonas
0	High	Master Protein	KAH0799919	NSFL1 cofactor p47 isoform X3	289	32.3	6.57	FALSE	8	2	2	2	4.35	Histomonas
0	High	Master Protein	KAH0804709	putative integral membrane protein	396	44	5.53	FALSE	6	2	1	2	4.35	Histomonas
0	High	Master Protein	KAH0796447	40S ribosomal protein S17-B	127	14.8	10.4	FALSE	21	2	1	2	4.33	Histomonas
0	High	Master Protein	KAH0799628	40S ribosomal protein S17-B	127	14.9	10.3	FALSE	21	2	1	2	4.33	Histomonas
0	High	Master Protein	KAH0801391	COP9 signalosome complex subunit 4	369	42.5	7.71	FALSE	12	3	3	3	4.32	Histomonas
0	High	Master Protein	KAH0800033	Pescadillo N-terminus family protein	530	61.5	5.06	FALSE	5	2	2	2	4.32	Histomonas
0	High	Master Protein	KAH0801417	Ras family GTPase	188	21	5.67	FALSE	13	2	2	2	4.31	Histomonas
0	High	Master Protein	KAH0806913	dnaJ-like subfamily A member 2	411	46.2	5.17	FALSE	6	2	2	2	4.3	Histomonas
0	High	Master Protein	KAH0801082	hypothetical protein	580	66.1	5.34	FALSE	11	2	2	2	4.3	Histomonas
0	High	Master Protein	KAH0802441	putative elongator complex protein 2	675	75.2	5.22	FALSE	3	2	2	2	4.3	Histomonas
0	High	Master Protein	KAH0803402	CAMK family protein kinase	489	55.7	6.49	FALSE	5	2	1	2	4.29	Histomonas
0	High	Master Protein	KAH0804023	Adaptor complexes medium subunit family protein	462	51.6	5.48	FALSE	5	2	2	2	4.28	Histomonas
0	High	Master Protein	KAH0799882	Syntaxin-61	231	26.8	4.84	FALSE	10	2	2	2	4.27	Histomonas
0	High	Master Protein	KAH0801636	HEAT repeat family protein	359	41.3	5.88	FALSE	6	2	2	3	4.26	Histomonas
0	High	Master Protein	KAH0801973	SRP54-type protein	494	55.3	8.18	FALSE	4	3	3	3	4.26	Histomonas
0	High	Master Protein	KAH0802016	nuclear cap-binding protein subunit 1	740	85.9	4.93	FALSE	3	2	2	2	4.26	Histomonas
0	High	Master Protein	KAH0803196	EF hand family protein	170	19.2	5.14	FALSE	18	3	2	4	4.26	Histomonas
0	High	Master Protein	KAH0801414	phosphoglucosamine mutase	467	51.4	6.27	FALSE	8	3	3	4	4.25	Histomonas
0	High	Master Protein	KAH0800793	DJ-1 family protein	186	19.2	5.92	FALSE	17	3	2	3	4.25	Histomonas
0	High	Master Protein	KAH0803421	radical SAM domain containing protein	371	42.4	5	FALSE	7	2	2	2	4.25	Histomonas
0	High	Master Protein	KAH0803084	uncharacterized protein	1088	120.6	4.6	FALSE	5	4	4	4	4.25	Histomonas
0	High	Master Protein	KAH0803881	Protein farnesyltransferase/geranylgeranyltransferase type-1 subunit alpha	412	45.8	4.11	FALSE	8	3	3	3	4.23	Histomonas
0	High	Master Protein	KAH0805406	Lipase family protein	318	34.5	5.22	FALSE	9	3	3	3	4.23	Histomonas
0	High	Master Protein	KAH0797390	disulfide-isomerase ER-60	528	60.7	6.18	FALSE	5	3	3	3	4.23	Histomonas
0	High	Master Protein	KAH0800734	Rac-binding component of scar regulatory complex	1203	138.3	6.29	FALSE	5	5	5	5	4.22	Histomonas
0	High	Master Protein	KAH0806123	60S ribosomal protein L6	154	16.8	8.32	FALSE	17	2	2	2	4.22	Histomonas
0	High	Master Protein	KAH0800628	hypothetical protein	794	87.7	9.42	FALSE	3	2	2	2	4.21	Histomonas
0	High	Master Protein	KAH0802726	nucleoside hydrolase	432	48.2	6.34	FALSE	5	2	2	2	4.21	Histomonas
0	High	Master Protein	KAH0798932	AGC family protein kinase	299	34.2	7.62	FALSE	7	2	1	2	4.21	Histomonas
0	High	Master Protein	KAH0807181	hypothetical protein	524	59.6	5.47	FALSE	4	2	2	2	4.2	Histomonas
0	High	Master Protein	KAH0800920	hypothetical protein	773	91.1	6.58	FALSE	3	2	2	2	4.19	Histomonas
0	High	Master Protein	KAH0804653	RhoGAP domain containing protein	221	25.7	5.08	FALSE	11	2	2	2	4.19	Histomonas
0	High	Master Protein	KAH0799469	small GTP-binding protein	204	22.5	5	FALSE	15	2	2	2	4.19	Histomonas
0	High	Master Protein	KAH0796926	FACT complex subunit SPT16	973	111.5	5.54	FALSE	3	2	2	2	4.18	Histomonas
0	High	Master Protein	KAH0803674	alcohol dehydrogenase, iron-containing family protein	393	43.4	6.25	FALSE	6	2	2	2	4.18	Histomonas
0	High	Master Protein	KAH0802750	hypothetical protein	254	29.4	8.84	FALSE	7	2	2	2	4.18	Histomonas
0	High	Master Protein	KAH0796989	Kelch motif family protein	1343	157.2	4.81	FALSE	6	2	1	2	4.18	Histomonas
0	High	Master Protein	KAH0807183	40S ribosomal protein S15a	130	14.7	9.8	FALSE	16	2	2	2	4.17	Histomonas
0	High	Master Protein	KAH0806769	oxidoreductase, FAD/FMN-binding family protein	383	42.5	8.91	FALSE	8	2	2	2	4.17	Histomonas
0	High	Master Protein	KAH0797664	ras-related protein RABB1b	200	22.4	5.68	FALSE	14	2	2	2	4.17	Histomonas
0	High	Master Protein	KAH0805068	replication protein A, subunit RPA32	246	27.2	4.86	FALSE	14	2	1	2	4.15	Histomonas
0	High	Master Protein	KAH0798918	proteasome activator complex subunit 4B-like	690	80.4	5.35	FALSE	4	2	2	2	4.14	Histomonas
0	High	Master Protein	KAH0799069	manganese-transporting ATPase 13A1	1176	132.8	7.42	FALSE	4	3	3	3	4.14	Histomonas
0	High	Master Protein	KAH0798466	AAA family ATPase	833	93.9	7.58	FALSE	3	3	3	3	4.13	Histomonas
0	High	Master Protein	KAH0800796	glycosyl hydrolase	873	101.6	5.45	FALSE	3	3	2	3	4.13	Histomonas
0	High	Master Protein	KAH0796325	proline-rich extensin-like protein EPR1	574	58.2	6.57	FALSE	5	2	2	3	4.12	Histomonas
0	High	Master Protein	KAH0800050	small GTP-binding protein	187	20.4	5.44	FALSE	17	2	2	2	4.12	Histomonas
0	High	Master Protein	KAH0806244	serine/threonine-protein phosphatase 6 regulatory subunit 3-like	494	56.9	4.5	FALSE	5	3	3	3	4.12	Histomonas
0	High	Master Protein	KAH0806606	heat shock factor-binding protein 1-like	67	7.8	4.13	FALSE	37	2	2	2	4.12	Histomonas
0	High	Master Protein	KAH0803584	translocon-associated protein TRAP alpha subunit	237	26.8	8.05	FALSE	7	2	2	3	4.1	Histomonas
0	High	Master Protein	KAH0797540	Proteasome/cyclosome repeat family protein	856	95.5	5.69	FALSE	4	2	2	2	4.06	Histomonas
0	High	Master Protein	KAH0800297	Sec23/Sec24 trunk domain containing protein	696	76.9	7.47	FALSE	3	2	2	2	4.06	Histomonas
0	High	Master Protein	KAH0802416	60S ribosomal protein L6	154	16.8	8.91	FALSE	14	2	2	2	4.06	Histomonas
0	High	Master Protein	KAH0800233	hypothetical protein	200	23.3	5.91	FALSE	11	2	2	2	4.05	Histomonas
0	High	Master Protein	KAH0796952	hypothetical protein	1583	181.3	7.12	FALSE	2	2	2	2	4.05	Histomonas
0	High	Master Protein	KAH0796990	EF hand family protein	152	17.4	4.41	FALSE	16	3	3	3	4.04	Histomonas
0	High	Master Protein	KAH0801144	E3 SUMO-protein ligase RanBP2	195	22.1	5.55	FALSE	14	2	1	2	4.04	Histomonas
0	High	Master Protein	KAH0806341	small GTP-binding protein	191	21.4	5.86	FALSE	23	3	3	3	4.03	Histomonas
0	High	Master Protein	KAH0796773	S-adenosylmethionine decarboxylase proenzyme	345	39.6	5.63	FALSE	10	2	2	2	4.03	Histomonas
0	High	Master Protein	KAH0805698	serine/threonine-protein phosphatase alpha-2 isoform	329	37.4	4.55	FALSE	12	4	3	4	4.03	Histomonas
0	High	Master Protein	KAH0806895	60S ribosomal protein L15-2	204	24.4	11.03	FALSE	17	3	3	3	4.01	Histomonas
0	High	Master Protein	KAH0801853	guanine nucleotide binding protein, alpha subunit	245	27.6	4.78	FALSE	11	2	2	2	4.01	Histomonas
0	High	Master Protein	KAH0799168	dihydropyrimidine dehydrogenase	748	82.6	6.89	FALSE	3	2	2	2	4.01	Histomonas
0	High	Master Protein	KAH0804950	Rab family GTPase	195	21.7	4.92	FALSE	11	2	2	2	4	Histomonas
0	High	Master Protein	KAH0805822	alpha-soluble NSF attachment protein 2	286	31.8	5.03	FALSE	12	3	3	3	4	Histomonas
0	High	Master Protein	KAH0806937	40S ribosomal protein S8-B	194	22	10.58	FALSE	12	2	2	3	3.99	Histomonas
0	High	Master Protein	KAH0798079	Calcium/calmodulin-dependent protein kinase type II subunit alpha	189	21.7	5.08	FALSE	13	2	1	2	3.98	Histomonas
0	High	Master Protein	KAH0802240	Serine/threonine-protein phosphatase ppe1	298	34.4	5.41	FALSE	13	2	1	2	3.98	Histomonas
0	High	Master Protein	KAH0804042	DAK2 domain-containing protein	545	57.6	6.48	FALSE	6	2	2	2	3.97	Histomonas
0	High	Master Protein	KAH0799026	DNA replication licensing factor MCM3	739	82.5	6.43	FALSE	3	2	2	2	3.95	Histomonas
0	High	Master Protein	KAH0805831	40S ribosomal protein S13	151	17.1	10.43	FALSE	18	2	2	3	3.95	Histomonas
0	High	Master Protein	KAH0796409	CAMK family protein kinase	482	55.1	6.34	FALSE	4	2	1	2	3.93	Histomonas
0	High	Master Protein	KAH0799894	60S ribosomal protein L6	154	16.8	8.34	FALSE	17	2	2	2	3.92	Histomonas
0	High	Master Protein	KAH0801703	26S proteasome non-ATPase regulatory subunit 11-like	435	49.5	4.79	FALSE	6	2	2	2	3.92	Histomonas
0	High	Master Protein	KAH0806171	TPR-like protein	536	63.3	4.93	FALSE	4	2	2	2	3.9	Histomonas
0	High	Master Protein	KAH0797091	Dynamin central region family protein	637	71.6	6.89	FALSE	5	3	3	3	3.9	Histomonas
0	High	Master Protein	KAH0799215	pre-rRNA-processing protein TSR1-like	640	72.4	5.87	FALSE	5	3	3	3	3.9	Histomonas
0	High	Master Protein	KAH0796737	TPR Domain containing protein	717	83.3	6.96	FALSE	4	3	3	4	3.89	Histomonas
0	High	Master Protein	KAH0806522	NOL1/NOP2/sun family putative RNA met	480	54.3	6.57	FALSE	2	2	2	2	3.89	Histomonas
0	High	Master Protein	KAH0800868	PCTP-like protein	222	24.7	6.77	FALSE	10	2	2	2	3.88	Histomonas
0	High	Master Protein	KAH0801387	EF hand family protein	200	22.4	4.39	FALSE	13	2	2	2	3.88	Histomonas
0	High	Master Protein	KAH0797002	translation initiation factor 2 subunit 1	300	34.4	5.5	FALSE	13	3	3	3	3.87	Histomonas
0	High	Master Protein	KAH0806728	Clan ME, family M16, insulinase-like metallopeptidase	876	100.4	5.62	FALSE	3	3	2	3	3.86	Histomonas
0	High	Master Protein	KAH0803606	Putative plant SNARE 11	234	26.3	5.12	FALSE	10	2	2	2	3.85	Histomonas
0	High	Master Protein	KAH0802928	endoribonuclease L-PSP	125	14	5.49	FALSE	18	2	2	2	3.83	Histomonas
0	High	Master Protein	KAH0798163	heat shock protein 70	1023	117.8	5.03	FALSE	3	2	2	2	3.83	Histomonas
0	High	Master Protein	KAH0800498	Phosphoribulokinase / Uridine kinase family protein	529	60.4	6.37	FALSE	5	2	2	3	3.82	Histomonas
0	High	Master Protein	KAH0798636	RNA polymerase II-associated protein 3	576	65.5	7.5	FALSE	11	3	3	3	3.81	Histomonas
0	High	Master Protein	KAH0797171	putative manganese-dependent inorganic diphosphatase	548	62.9	6.76	FALSE	6	2	2	2	3.81	Histomonas
0	High	Master Protein	KAH0796928	ubiquitin-conjugating enzyme E2 5B-like	148	16.6	5.54	FALSE	18	2	2	2	3.79	Histomonas
0	High	Master Protein	KAH0796903	threonine ammonia-lyase	415	44.9	6.61	FALSE	5	2	2	2	3.78	Histomonas
0	High	Master Protein	KAH0805969	Rap/ran-GAP family protein	1111	128.3	5.52	FALSE	6	6	5	6	3.78	Histomonas
0	High	Master Protein	KAH0803630	TLD family protein	418	47.5	5.74	FALSE	5	2	2	2	3.75	Histomonas
0	High	Master Protein	KAH0801344	M18 family aminopeptidase	420	46.6	6.6	FALSE	7	2	2	2	3.74	Histomonas
0	High	Master Protein	KAH0806168	protein BCCIP-like	246	28.5	4.34	FALSE	10	2	2	2	3.74	Histomonas
0	High	Master Protein	KAH0803369	Ras GTPase	181	20.2	5.27	FALSE	10	2	2	2	3.72	Histomonas
0	High	Master Protein	KAH0802571	Ras-related protein Rab-5B	204	22.6	5.48	FALSE	25	4	4	4	3.72	Histomonas
0	High	Master Protein	KAH0805066	Formin-like 2 Domain containing protein	1091	121.8	8.15	FALSE	2	2	2	2	3.7	Histomonas
0	High	Master Protein	KAH0799037	hypothetical protein	643	75.7	6.42	FALSE	3	2	2	2	3.7	Histomonas
0	High	Master Protein	KAH0803409	tetratricopeptide repeat protein	551	62.4	7.53	FALSE	8	4	4	4	3.68	Histomonas
0	High	Master Protein	KAH0800139	RNA ligase, Rnl2 family	355	40.9	6.35	FALSE	6	2	2	2	3.67	Histomonas
0	High	Master Protein	KAH0804974	aminotransferase, classes I and II family protein	395	44.2	6.33	FALSE	5	2	2	2	3.66	Histomonas
0	High	Master Protein	KAH0806665	translationally controlled tumor-associated	152	17.7	4.78	FALSE	47	5	5	5	3.66	Histomonas
0	High	Master Protein	KAH0806477	uDENN domain containing protein	529	60.9	6.29	FALSE	5	2	2	2	3.65	Histomonas
0	High	Master Protein	KAH0796668	DNA polymerase alpha subunit B	378	42.7	4.77	FALSE	7	2	2	2	3.64	Histomonas
0	High	Master Protein	KAH0797186	DUF4980 domain-containing protein	636	71.6	5.2	FALSE	3	2	2	2	3.62	Histomonas
0	High	Master Protein	KAH0799832	Phosphoribulokinase / Uridine kinase family protein	532	61.1	7.08	FALSE	9	4	4	4	3.62	Histomonas
0	High	Master Protein	KAH0805038	clathrin light chain A-like isoform X3	185	20.6	4.58	FALSE	10	2	2	2	3.6	Histomonas
0	High	Master Protein	KAH0804739	Proteasome subunit alpha type-7	234	25.8	6.95	FALSE	9	2	2	2	3.58	Histomonas
0	High	Master Protein	KAH0801616	WH2 motif family protein	476	51.4	8.47	FALSE	4	2	2	2	3.58	Histomonas
0	High	Master Protein	KAH0802309	epsin N-terminal-likey (ENTH) domain containing protein	467	51.9	6.38	FALSE	6	2	2	2	3.56	Histomonas
0	High	Master Protein	KAH0804865	40S ribosomal protein S6	216	24.4	10.48	FALSE	15	2	2	2	3.56	Histomonas
0	High	Master Protein	KAH0803501	Mob1/phocein family protein	533	59.3	9.13	FALSE	7	4	4	4	3.55	Histomonas
0	High	Master Protein	KAH0801133	Vesicle transport v-SNARE protein	322	36.5	5.95	FALSE	9	2	2	2	3.53	Histomonas
0	High	Master Protein	KAH0803279	T-complex protein 1 subunit beta	529	56.8	5.88	FALSE	8	3	2	3	3.52	Histomonas
0	High	Master Protein	KAH0801278	dnaK protein	924	108.6	5.24	FALSE	3	2	2	2	3.52	Histomonas
0	High	Master Protein	KAH0801602	hypothetical protein	426	48.2	4.82	FALSE	5	2	2	2	3.5	Histomonas
0	High	Master Protein	KAH0800227	Legume-like lectin family protein	427	49.3	5.63	FALSE	5	2	2	2	3.49	Histomonas
0	High	Master Protein	KAH0799949	EF hand family protein	151	17.3	4.27	FALSE	12	2	2	2	3.48	Histomonas
0	High	Master Protein	KAH0797636	transcription elongation factor Spt5	859	99	5.5	FALSE	2	2	2	2	3.46	Histomonas
0	High	Master Protein	KAH0800849	hypothetical protein	388	44.5	8.92	FALSE	5	2	2	2	3.43	Histomonas
0	High	Master Protein	KAH0796589	putative integral membrane protein	394	43.9	5.53	FALSE	3	2	1	2	3.4	Histomonas
0	High	Master Protein	KAH0802256	protein FAM49B	303	34.7	5.1	FALSE	10	3	3	3	3.4	Histomonas
0	High	Master Protein	KAH0798678	calmodulin, striated muscle	150	17.2	5.26	FALSE	15	2	2	2	3.39	Histomonas
0	High	Master Protein	KAH0803061	2Fe-2S iron-sulfur cluster binding domain-containing protein	596	65.1	8.98	FALSE	3	2	2	2	3.33	Histomonas
0	High	Master Protein	KAH0797353	Polyadenylate-binding protein	494	56.7	8.12	FALSE	5	2	2	2	3.3	Histomonas
0	High	Master Protein	KAH0803977	threonine ammonia-lyase	416	45.6	6.71	FALSE	7	2	2	2	3.29	Histomonas
0	High	Master Protein	KAH0803456	nuclear transport factor 2	131	14.8	4.65	FALSE	24	2	2	3	3.29	Histomonas
0	High	Master Protein	KAH0804519	CAMK family protein kinase	717	81.2	6.7	FALSE	3	2	2	2	3.28	Histomonas
0	High	Master Protein	KAH0803585	EF hand family protein	170	19.2	5.15	FALSE	11	2	1	2	3.26	Histomonas
0	High	Master Protein	KAH0805228	Iron only hydrogenase large subunit, C-terminal domain containing protein	513	57.3	7.68	FALSE	5	2	2	2	3.24	Histomonas
0	High	Master Protein	KAH0806092	60S ribosomal protein L12	159	17.2	9.72	FALSE	16	2	2	2	3.2	Histomonas
0	High	Master Protein	KAH0801745	Ras-related protein RIC1	197	22.4	7.3	FALSE	13	2	1	2	3.19	Histomonas
0	High	Master Protein	KAH0801065	Clan SB, family S8, subtilisin-like serine peptidase	761	83.8	5.9	FALSE	3	2	2	2	3.14	Histomonas
0	High	Master Protein	KAH0806493	Kelch motif family protein	718	82.4	7.4	FALSE	4	3	3	3	3.13	Histomonas
0	High	Master Protein	KAH0797655	COP9 signalosome complex subunit 7a	148	16.9	5.44	FALSE	14	2	2	2	3.12	Histomonas
0	High	Master Protein	KAH0804504	E3 ubiquitin-protein ligase HERC2-like protein	572	65.5	6.7	FALSE	4	2	2	2	3.1	Histomonas
0	High	Master Protein	KAH0803149	hypothetical protein	714	79.8	6.25	FALSE	5	2	2	2	3.08	Histomonas
0	High	Master Protein	KAH0801393	RNA cytidine acetyltransferase	737	83.8	5.86	FALSE	4	3	3	3	3.07	Histomonas
0	High	Master Protein	KAH0803129	hypothetical protein	240	27.2	7.34	FALSE	8	2	2	2	3.05	Histomonas
0	High	Master Protein	KAH0799937	MOB kinase activator-like 1A	179	21	6.87	FALSE	16	2	2	2	3.05	Histomonas
0	High	Master Protein	KAH0797642	hypothetical protein	1231	140.8	8.56	FALSE	2	2	2	2	3.03	Histomonas
0	High	Master Protein	KAH0796283	serine/threonine-protein phosphatase 2A 65 kDa regulatory subunit A alpha isoform	357	41.4	6.15	FALSE	7	2	1	2	3.02	Histomonas
0	High	Master Protein	KAH0803438	Eukaryotic translation initiation factor 3 subunit H	328	37.3	5.3	FALSE	13	3	3	3	3	Histomonas
0	High	Master Protein	KAH0806578	ras-related protein RABA2a	213	23.7	6.57	FALSE	12	2	1	2	2.98	Histomonas
0	High	Master Protein	KAH0801863	Heat shock 70 kDa protein, mitochondrial	619	68.4	7.34	FALSE	6	2	2	2	2.97	Histomonas
0	High	Master Protein	KAH0802735	molecular chaperone DnaJ	521	60.8	7.66	FALSE	5	2	2	2	2.95	Histomonas
0	High	Master Protein	KAH0802307	cytidine deaminase	138	15.1	6.29	FALSE	23	3	3	3	2.94	Histomonas
0	High	Master Protein	KAH0801750	La domain containing protein	233	27.2	8.57	FALSE	9	2	2	2	2.94	Histomonas
0	High	Master Protein	KAH0803702	dolichyl-diphosphooligosaccharide--protein glycosyltransferase subunit 1A	439	49.3	6.81	FALSE	6	2	2	2	2.91	Histomonas
0	High	Master Protein	KAH0797826	WASH complex subunit 7	1508	173.8	6.04	FALSE	2	2	2	2	2.88	Histomonas
0	High	Master Protein	KAH0802863	ubiquitin-conjugating enzyme E2 J1	269	30.8	4.83	FALSE	14	2	2	2	2.84	Histomonas
0	High	Master Protein	KAH0801515	cytoplasmic FMR1-interacting protein 1	1158	131.6	8.46	FALSE	3	3	3	3	2.79	Histomonas
0	High	Master Protein	KAH0805511	AMP-binding enzyme family protein	648	73.1	6.28	FALSE	2	2	2	2	2.78	Histomonas
0	High	Master Protein	KAH0796612	EF hand family protein	198	22.7	5.17	FALSE	22	3	3	4	2.78	Histomonas
0	High	Master Protein	KAH0797842	serine/threonine-protein phosphatase 5	472	54.2	5.63	FALSE	6	2	2	2	2.76	Histomonas
0	High	Master Protein	KAH0805761	Lecithin:cholesterol acyltransferase family protein	441	49.2	4.93	FALSE	5	2	2	2	2.76	Histomonas
0	High	Master Protein	KAH0805335	histidinol-phosphate aminotransferase	363	41	6.27	FALSE	7	2	2	2	2.74	Histomonas
0	High	Master Protein	KAH0804675	AMP-binding enzyme family protein	652	73.7	6.24	FALSE	3	2	2	2	2.74	Histomonas
0	High	Master Protein	KAH0796637	hypothetical protein	373	42.1	5.34	FALSE	7	2	2	2	2.71	Histomonas
0	High	Master Protein	KAH0796655	Serine/threonine-protein kinase 4	440	50	4.91	FALSE	7	2	2	3	2.71	Histomonas
0	High	Master Protein	KAH0797947	ATP-dependent RNA helicase eIF4A	436	49.7	6.07	FALSE	7	2	2	3	2.71	Histomonas
0	High	Master Protein	KAH0806997	nucleolar protein 5A	513	58.3	7.17	FALSE	5	2	2	2	2.66	Histomonas
0	High	Master Protein	KAH0796230	26S proteasome non-ATPase regulatory subunit 2	837	92.3	5.12	FALSE	3	2	1	2	2.66	Histomonas
0	High	Master Protein	KAH0797505	surfactant B protein	419	44.5	4.68	FALSE	6	2	1	2	2.64	Histomonas
0	High	Master Protein	KAH0798694	hypothetical protein	338	39.5	5.02	FALSE	13	2	2	2	2.61	Histomonas
0	High	Master Protein	KAH0805171	PUA domain containing protein	177	19.9	8.97	FALSE	11	2	2	2	2.6	Histomonas
0	High	Master Protein	KAH0798844	hypothetical protein	354	40.4	8.78	FALSE	10	3	3	3	2.57	Histomonas
0	High	Master Protein	KAH0805456	AP-1 complex subunit mu-1	426	49.2	5.85	FALSE	6	3	3	3	2.56	Histomonas
0	High	Master Protein	KAH0799562	nck-associated protein 1-like	1071	125.3	8.16	FALSE	2	2	2	2	2.54	Histomonas
0	High	Master Protein	KAH0796286	viral A-type inclusion protein	1975	228.7	4.54	FALSE	2	2	2	2	2.54	Histomonas
0	High	Master Protein	KAH0799457	dnaJ-like subfamily B member 4	316	35	8.88	FALSE	11	2	2	3	2.53	Histomonas
0	High	Master Protein	KAH0801830	hypothetical protein	592	69	5.69	FALSE	6	2	2	2	2.52	Histomonas
0	High	Master Protein	KAH0797625	Phosphoribulokinase / Uridine kinase family protein	526	60.8	6.62	FALSE	12	4	4	4	2.52	Histomonas
0	High	Master Protein	KAH0803117	hypothetical protein	418	49.5	9.48	FALSE	9	4	4	4	2.49	Histomonas
0	High	Master Protein	KAH0804604	RNA-binding protein	202	23.2	10.4	FALSE	13	3	3	3	2.43	Histomonas
0	High	Master Protein	KAH0797863	phospholipase A-2-activating protein	721	82.3	5.05	FALSE	4	2	2	2	2.43	Histomonas
0	High	Master Protein	KAH0805422	TPR Domain containing protein	718	82.8	8.32	FALSE	3	2	2	2	2.42	Histomonas
0	High	Master Protein	KAH0804086	40S ribosomal protein S12	128	13.9	9.07	FALSE	18	2	2	2	2.42	Histomonas
0	High	Master Protein	KAH0806051	adenosine deaminase	740	83.9	6.93	FALSE	4	3	1	3	2.41	Histomonas
0	High	Master Protein	KAH0805034	DNA primase small subunit	363	43	6.11	FALSE	6	2	2	2	2.4	Histomonas
0	High	Master Protein	KAH0802469	Immuno-dominant variable surface antigen-like	1955	225.9	5.11	FALSE	1	2	1	2	2.39	Histomonas
0	High	Master Protein	KAH0798078	calcium/calmodulin-dependent protein kinase type II subunit alpha-like	318	36.6	5.17	FALSE	8	2	1	2	2.37	Histomonas
0	High	Master Protein	KAH0802913	hypothetical protein	283	32.8	9.76	FALSE	7	2	2	2	2.37	Histomonas
0	High	Master Protein	KAH0803224	Ras family protein	201	22.3	5.03	FALSE	10	2	2	2	2.36	Histomonas
0	High	Master Protein	KAH0798300	Proteasome/cyclosome repeat family protein	858	96.1	5.25	FALSE	2	2	2	2	2.36	Histomonas
0	High	Master Protein	KAH0796886	Replication factor A protein 2	246	27.5	4.88	FALSE	14	2	1	2	2.35	Histomonas
0	High	Master Protein	KAH0796823	purine-nucleoside phosphorylase	773	84.9	6.61	FALSE	10	4	4	4	2.34	Histomonas
0	High	Master Protein	KAH0806147	protein penguin	529	59.9	5.86	FALSE	5	2	2	2	2.34	Histomonas
0	High	Master Protein	KAH0799395	Clan SB, family S8, subtilisin-like serine peptidase	770	87	5.54	FALSE	4	2	2	2	2.34	Histomonas
0	High	Master Protein	KAH0796386	EF hand family protein	164	19.1	4.36	FALSE	10	2	2	2	2.34	Histomonas
0	High	Master Protein	KAH0800824	DNA-directed RNA polymerase I and III subunit RPAC1	329	37.2	5.47	FALSE	12	2	2	2	2.32	Histomonas
0	High	Master Protein	KAH0806896	epsin-1-like isoform X1	1747	194.2	5.05	FALSE	2	2	2	2	2.32	Histomonas
0	High	Master Protein	KAH0799476	putative alpha-actinin	299	33.8	7.99	FALSE	10	3	1	3	2.32	Histomonas
0	High	Master Protein	KAH0801551	ras-related protein RABE1c-like	196	21.8	6.07	FALSE	10	2	2	2	2.31	Histomonas
0	High	Master Protein	KAH0806803	inositol 1,3,4-triphosphate 5/6 kinase	291	33.2	6.29	FALSE	8	2	2	2	2.3	Histomonas
0	High	Master Protein	KAH0806669	N-alpha-acetyltransferase 40	216	25.4	8.32	FALSE	10	2	2	2	2.3	Histomonas
0	High	Master Protein	KAH0806476	hypothetical protein	192	22.1	4.75	FALSE	12	2	2	2	2.3	Histomonas
0	High	Master Protein	KAH0802994	F420-0--gamma-glutamyl ligase	400	44.6	6.23	FALSE	7	2	2	2	2.28	Histomonas
0	High	Master Protein	KAH0805639	hypothetical protein	855	97.8	6.61	FALSE	3	2	2	2	2.26	Histomonas
0	High	Master Protein	KAH0804365	sel1 repeat family protein	329	37.5	6.16	FALSE	6	2	2	2	2.26	Histomonas
0	High	Master Protein	KAH0799773	small GTP-binding protein	203	22.4	5.48	FALSE	11	2	2	2	2.26	Histomonas
0	High	Master Protein	KAH0798095	von Willebrand factor type A domain containing protein	636	72.5	6.8	FALSE	3	2	2	2	2.26	Histomonas
0	High	Master Protein	KAH0799777	XYPPX repeat family protein	353	39.2	9.23	FALSE	7	2	2	2	2.25	Histomonas
0	High	Master Protein	KAH0802621	autophagy-related protein 16-1 isoform X2	468	52.5	6.34	FALSE	8	3	3	3	2.24	Histomonas
0	High	Master Protein	KAH0807040	hypothetical protein	384	43.5	6.2	FALSE	7	2	1	2	2.24	Histomonas
0	High	Master Protein	KAH0800051	bifunctional nicotinamidase/pyrazinamidase	206	22.6	5.49	FALSE	14	2	2	2	2.24	Histomonas
0	High	Master Protein	KAH0798381	TRNA binding domain containing protein	398	43.9	7.96	FALSE	6	2	1	2	2.23	Histomonas
0	High	Master Protein	KAH0803290	hypothetical protein	280	31.8	6.11	FALSE	4	2	2	2	2.22	Histomonas
0	High	Master Protein	KAH0797422	golgin subfamily A member 6-like protein 22	1116	136.2	4.94	FALSE	2	2	2	2	2.22	Histomonas
0	High	Master Protein	KAH0805883	geranylgeranyl transferase type-1 subunit beta-like protein	335	37.8	5.78	FALSE	12	3	3	4	2.21	Histomonas
0	High	Master Protein	KAH0792227	sigma-70 family RNA polymerase sigma factor	1091	123.1	4.12	FALSE	7	4	4	4	2.21	Histomonas
0	High	Master Protein	KAH0802262	TKL family protein kinase	764	87.1	7.23	FALSE	4	2	2	2	2.2	Histomonas
0	High	Master Protein	KAH0799280	V-type ATPase subunit family protein	790	91.1	5.39	FALSE	3	2	2	2	2.2	Histomonas
0	High	Master Protein	KAH0805461	hypothetical protein	277	31.3	5.15	FALSE	7	2	2	2	2.19	Histomonas
0	High	Master Protein	KAH0806810	hypothetical protein	209	25	4.72	FALSE	11	2	2	2	2.18	Histomonas
0	High	Master Protein	KAH0804802	Oxysterol binding protein	391	44.4	5.64	FALSE	8	2	2	2	2.17	Histomonas
0	High	Master Protein	KAH0796206	tRNA (guanine-N(7)-)-methyltransferase non-catalytic subunit wuho	335	37.9	5.05	FALSE	9	2	2	2	2.17	Histomonas
0	High	Master Protein	KAH0805547	ribosomal protein S19e	148	16.6	9.88	FALSE	15	2	1	2	2.17	Histomonas
0	High	Master Protein	KAH0800080	hypothetical protein	462	52.6	7.53	FALSE	5	2	2	2	2.15	Histomonas
0	High	Master Protein	KAH0798626	hypothetical protein	1032	119.6	7.83	FALSE	2	2	2	2	2.11	Histomonas
0	High	Master Protein	KAH0804791	Regulator of nonsense transcripts 1	776	87.2	8.22	FALSE	3	2	2	2	2.1	Histomonas
0	High	Master Protein	KAH0805462	ras-related protein Rab7	184	20	4.63	FALSE	10	2	2	2	2.09	Histomonas
0	High	Master Protein	KAH0799784	Thioredoxin family protein	347	39.1	5.83	FALSE	5	2	2	2	2.09	Histomonas
0	High	Master Protein	KAH0802967	RNA-binding protein	213	24.6	10.14	FALSE	4	2	2	2	2.09	Histomonas
0	High	Master Protein	KAH0792525	60S ribosomal export protein nmd3	481	54.8	6.39	FALSE	5	2	2	2	2.08	Histomonas
0	High	Master Protein	KAH0799722	VWA domain-containing protein	746	83.8	6.02	FALSE	6	3	3	3	2.06	Histomonas
0	High	Master Protein	KAH0797487	WH1-domain-containing protein	383	40.4	8.82	FALSE	6	2	2	2	2.05	Histomonas
0	High	Master Protein	KAH0801543	putative alpha-actinin	789	90.4	5.34	FALSE	3	2	1	2	2.05	Histomonas
0	High	Master Protein	KAH0804488	hypothetical protein	451	51.3	6.33	FALSE	4	2	2	2	2.04	Histomonas
0	High	Master Protein	KAH0801532	PCI domain containing protein	368	42.2	5.26	FALSE	7	2	2	2	2.04	Histomonas
0	High	Master Protein	KAH0806416	ankyrin repeat protein	373	42.9	6.19	FALSE	5	2	2	2	2.03	Histomonas
0	High	Master Protein	KAH0797569	rho-related GTP-binding protein RhoA-D-like	183	20.2	5.94	FALSE	11	2	1	2	2.02	Histomonas
0	High	Master Protein	KAH0800245	hypothetical protein	669	76.3	7.14	FALSE	3	2	2	2	2.02	Histomonas
0	High	Master Protein	KAH0802023	PIKK family atypical protein kinase	2424	278.1	6.48	FALSE	1	2	2	2	2.02	Histomonas
0	High	Master Protein	KAH0804849	nucleolar transcription factor 1 isoform X1	97	11	8.98	FALSE	24	2	2	2	1.99	Histomonas
0	High	Master Protein	KAH0799563	ADP-ribosylation factor	182	21	8.53	FALSE	12	2	1	2	1.98	Histomonas
0	High	Master Protein	KAH0803520	ribosomal protein S19e	147	16.5	9.88	FALSE	13	2	1	2	1.95	Histomonas
0	High	Master Protein	KAH0801132	XYPPX repeat family protein	564	65.1	5.58	FALSE	3	2	2	2	1.95	Histomonas
0	High	Master Protein	KAH0800966	WASH complex subunit strumpellin	1143	131.6	6.43	FALSE	2	2	2	2	1.94	Histomonas
0	High	Master Protein	KAH0799526	SH3 domain containing protein	1082	123.8	7.12	FALSE	3	3	3	3	1.93	Histomonas
0	High	Master Protein	KAH0798933	apoptosis inhibitor 5-like protein API5	486	56	9.04	FALSE	5	2	2	2	1.91	Histomonas
0	High	Master Protein	KAH0798677	NADP-dependent alcohol dehydrogenase	363	38.8	7.49	FALSE	14	4	3	4	1.9	Histomonas
0	High	Master Protein	KAH0802523	AMP-binding enzyme family protein	654	73.5	5.82	FALSE	8	5	5	5	1.9	Histomonas
0	High	Master Protein	KAH0804247	hypothetical protein	430	49.9	4.49	FALSE	7	2	2	2	1.9	Histomonas
0	High	Master Protein	KAH0800786	Replication protein A 70 kDa DNA-binding subunit	600	67.1	6.74	FALSE	7	3	3	3	1.9	Histomonas
0	High	Master Protein	KAH0790148	Clathrin heavy chain 1	241	26.9	4.81	FALSE	8	2	2	2	1.88	Histomonas
0	High	Master Protein	KAH0797852	NAC domain-containing protein	185	20.3	4.65	FALSE	9	2	1	2	1.87	Histomonas
0	High	Master Protein	KAH0806399	calcyclin-binding protein-like	219	25.1	9.29	FALSE	13	2	2	2	1.86	Histomonas
0	High	Master Protein	KAH0800679	Thioredoxin	111	12.7	6.77	FALSE	16	2	2	2	1.86	Histomonas
0	High	Master Protein	KAH0803936	protein disulfide-isomerase precursor	459	53	5.73	FALSE	7	2	2	2	1.85	Histomonas
0	High	Master Protein	KAH0807154	Menaquinone biosynthesis methyltransferase	217	25	5.67	FALSE	13	2	2	2	1.84	Histomonas
0	High	Master Protein	KAH0804894	hypothetical protein	250	28.6	9.45	FALSE	12	2	2	2	1.84	Histomonas
0	High	Master Protein	KAH0804130	Clan CA, family C19, ubiquitin hydrolase-like cysteine peptidase	923	106.5	6.73	FALSE	3	2	2	2	1.83	Histomonas
0	High	Master Protein	KAH0798709	26S protease regulatory subunit 10B	385	43	6.76	FALSE	7	2	2	2	1.82	Histomonas
0	High	Master Protein	KAH0803143	Acyltransferase family protein	331	38.2	8.78	FALSE	6	2	2	2	1.82	Histomonas
0	High	Master Protein	KAH0807194	Titin-like	2071	254.4	4.6	FALSE	33	2	2	2	1.82	Histomonas
0	High	Master Protein	KAH0798130	EF hand family protein	784	89.2	5.11	FALSE	5	4	4	4	1.81	Histomonas
0	High	Master Protein	KAH0802459	U5 small nuclear ribonucleoprotein helicase	1938	220.1	5.49	FALSE	1	2	2	2	1.81	Histomonas
0	High	Master Protein	KAH0803866	Adaptin N terminal region family protein	705	78.1	4.91	FALSE	8	3	3	3	1.8	Histomonas
0	High	Master Protein	KAH0800250	dCTP deaminase	188	20.9	5.62	FALSE	6	2	2	2	1.8	Histomonas
0	High	Master Protein	KAH0799675	TPR-repeat-containing protein	672	74.9	5.41	FALSE	7	2	2	2	1.79	Histomonas
0	High	Master Protein	KAH0807095	hydrolase, NUDIX family protein	241	26.7	5.16	FALSE	9	2	2	2	1.77	Histomonas
0	High	Master Protein	KAH0796343	ribosomal protein S19e	149	16.6	9.96	FALSE	14	2	1	2	1.77	Histomonas
0	High	Master Protein	KAH0804386	hypothetical protein	114	13.2	4.55	FALSE	16	2	2	2	1.74	Histomonas
0	High	Master Protein	KAH0807056	RasGEF domain containing protein	938	109.8	6.29	FALSE	2	2	2	2	1.73	Histomonas
0	High	Master Protein	KAH0798193	Dedicator of cytokinesis family protein	1181	138.1	7.15	FALSE	3	3	3	3	1.71	Histomonas
0	High	Master Protein	KAH0798308	hypothetical protein	919	104.6	4.59	FALSE	3	2	2	2	1.71	Histomonas
0	High	Master Protein	KAH0801937	RNA-binding protein	201	23	10.52	FALSE	24	4	4	4	1.69	Histomonas
0	High	Master Protein	KAH0801829	c-Myc-binding protein	82	9.5	5.24	FALSE	27	2	2	2	1.67	Histomonas
0	High	Master Protein	KAH0800600	dnaK protein	562	63.7	7.99	FALSE	6	2	2	2	1.67	Histomonas
0	High	Master Protein	KAH0802485	iron hydrogenase	459	49.3	8.85	FALSE	5	2	2	2	1.65	Histomonas
0	High	Master Protein	KAH0799126	small GTP-binding protein	197	22.2	5.29	FALSE	12	2	2	2	1.64	Histomonas
0	High	Master Protein	KAH0800244	transducin beta-like protein 3	744	83.7	5.38	FALSE	3	2	2	2	1.64	Histomonas
0	High	Master Protein	KAH0803596	GTPase	452	50.9	6.13	FALSE	6	2	2	2	1.63	Histomonas
0	High	Master Protein	KAH0798015	small GTP-binding protein	210	23.4	4.83	FALSE	15	2	2	2	1.63	Histomonas
0	High	Master Protein	KAH0801569	molecular chaperone DnaK	625	68.9	6.44	FALSE	3	2	1	2	1.63	Histomonas
0	High	Master Protein	KAH0800962	small GTP-binding protein	197	21.4	5.44	FALSE	21	2	2	2	1.62	Histomonas
0	High	Master Protein	KAH0805651	eukaryotic translation initiation factor 3 subunit 8 N-terminus-domain-containing protein	707	81.7	5.17	FALSE	2	2	2	2	0	Histomonas
0	High	Master Protein	KAH0797264	hypothetical protein	522	59.7	4.72	FALSE	5	2	2	2	0	Histomonas
0	High	Master Protein	KAH0805724	Synapsin, ATP binding domain containing protein	395	45.5	6.27	FALSE	6	2	2	2	0	Histomonas
0	High	Master Protein	KAH0801268	C2 domain containing protein	3283	375.6	8.18	FALSE	1	3	3	3	0	Histomonas
0	High	Master Protein	KAH0802156	hypothetical protein	377	43.7	5.14	FALSE	8	2	2	2	0	Histomonas
0	High	Master Protein	KAH0796470	serine/threonine protein kinase	685	75.8	7.68	FALSE	3	2	2	2	0	Histomonas
0	High	Master Protein	KAH0797055	Serine/threonine-protein phosphatase ppe1	304	34.8	4.89	FALSE	7	2	1	2	0	Histomonas
0	High	Master Protein	KAH0806724	small GTP-binding protein	204	22.2	5.02	FALSE	15	2	2	2	0	Histomonas
0	High	Master Protein	KAH0796174	eukaryotic translation initiation factor 3 subunit A	928	107.6	7.68	FALSE	2	2	2	2	0	Histomonas
0	High	Master Protein	KAH0802786	Clan CA, family C1, cathepsin L-like cysteine peptidase	324	37.3	4.94	FALSE	15	2	2	2	0	Histomonas
0	High	Master Protein	KAH0805009	Serine/threonine-protein phosphatase 4 catalytic subunit	306	34.8	6.55	FALSE	12	2	2	2	0	Histomonas
0	High	Master Protein	KAH0798332	Inositol polyphosphate kinase family protein	276	31.9	6.23	FALSE	8	2	2	2	0	Histomonas
0	High	Master Protein	KAH0802912	GTPase-activator protein	574	65.6	5.66	FALSE	7	2	2	2	0	Histomonas
0	High	Master Protein	KAH0797110	UDP-glucose/GDP-mannose dehydrogenase	384	42.9	5.72	FALSE	6	2	2	2	0	Histomonas
0	High	Master Protein	KAH0798470	Secretory carrier-associated membrane protein 1	346	38.2	5.06	FALSE	4	2	2	2	0	Histomonas
0	High	Master Protein	KAH0800643	hypothetical protein	365	42	6.2	FALSE	7	2	2	2	0	Histomonas
0	High	Master Protein	KAH0799455	signal recognition particle-docking protein FtsY	1058	115.6	9.38	FALSE	2	2	2	2	0	Histomonas
0	High	Master Protein	KAH0802538	hypothetical protein	256	29.3	5.3	FALSE	7	2	2	2	0	Histomonas
0	High	Master Protein	KAH0802257	metallophosphoesterase domain-containing protein 1	250	28.1	6.21	FALSE	9	2	2	2	0	Histomonas
0	High	Master Protein	KAH0797032	Guanine deaminase	432	47.7	6	FALSE	6	2	2	2	0	Histomonas
0	High	Master Protein	KAH0806982	surfactant B protein	420	44.2	5.15	FALSE	7	3	2	3	0	Histomonas
0	High	Master Protein	KAH0802887	Leucine carboxyl methyltransferase family protein	294	33.5	5.71	FALSE	14	3	3	3	0	Histomonas
0	High	Master Protein	KAH0802418	neurofilament protein	588	68.1	7.56	FALSE	6	3	3	3	0	Histomonas
0	High	Master Protein	KAH0803644	Rap/ran-GAP family protein	893	103.1	5.36	FALSE	2	2	1	2	0	Histomonas
0	High	Master Protein	KAH0802717	vacuolar protein sorting-associated protein 11-like	598	69	5	FALSE	4	2	2	2	0	Histomonas
0	High	Master Protein	KAH0804402	DUF4392 domain-containing protein	290	31.3	4.88	FALSE	9	2	2	2	0	Histomonas
0	High	Master Protein	KAH0803745	fibrous sheath CABYR-binding protein	783	90.6	7.09	FALSE	4	2	2	2	0	Histomonas
0	High	Master Protein	KAH0803836	hypothetical protein	170	19.6	9.29	FALSE	14	2	2	2	0	Histomonas
0	High	Master Protein	KAH0806195	60S ribosomal protein L44	104	12.6	10.64	FALSE	14	2	2	2	0	Histomonas
0	High	Master Protein	KAH0805036	ectonucleoside triphosphate diphosphohydrolase 1 isoform X2	439	49.6	6.3	FALSE	6	3	3	3	0	Histomonas
0	High	Master Protein	KAH0799780	nitroreductase family protein	184	20.6	5.81	FALSE	17	3	3	3	0	Histomonas
0	High	Master Protein	KAH0801041	14-3-3 protein	189	22	4.89	FALSE	12	2	2	2	0	Histomonas
0	High	Master Protein	KAH0805867	histone H3.2	138	15.5	11.25	FALSE	13	2	2	2	0	Histomonas
0	High	Master Protein	KAH0796891	myristoyl-CoA:protein N-myristoyltransferase	391	45.5	8.03	FALSE	5	2	2	2	0	Histomonas
0	High	Master Protein	KAH0796375	ThiF family protein	509	58.3	4.94	FALSE	4	2	2	2	0	Histomonas
0	High	Master Protein	KAH0786390	DNA-directed RNA polymerase I subunit rpa1	1460	165.3	7.02	FALSE	3	2	2	2	0	Histomonas
0	High	Master Protein	KAH0796179	F-actin-capping protein subunit alpha	263	29.8	8.03	FALSE	10	2	2	2	0	Histomonas
0	High	Master Protein	KAH0798139	Kelch motif family protein	363	40.3	6.16	FALSE	5	2	2	2	0	Histomonas
0	High	Master Protein	KAH0807009	histidinol-phosphate aminotransferase	363	41	5.59	FALSE	7	2	2	2	0	Histomonas
0	High	Master Protein	KAH0807074	hypothetical protein	337	39.9	7.43	FALSE	6	2	2	2	0	Histomonas
0	High	Master Protein	KAH0800726	glutamine--fructose-6-phosphate aminotransferase [isomerizing] 2	691	77.3	6.38	FALSE	5	2	2	2	0	Histomonas
0	High	Master Protein	KAH0803001	hydrogenosomal membrane protein 31 precursor	311	34	9.8	FALSE	8	2	2	2	0	Histomonas
0	High	Master Protein	KAH0796741	4Fe-4S dicluster domain-containing protein	364	39.1	7.15	FALSE	12	3	3	3	0	Histomonas
0	High	Master Protein	KAH0796102	glycosyl hydrolase	1093	126.6	6.39	FALSE	2	2	2	2	0	Histomonas
0	High	Master Protein	P0CE48	Elongation factor Tu 2 OS=Escherichia coli (strain K12) OX=83333 GN=tufB PE=1 SV=1	394	43.3	5.45	FALSE	38	10	10	16	38.56	Ecoli
0	High	Master Protein	P08200	Isocitrate dehydrogenase [NADP] OS=Escherichia coli (strain K12) OX=83333 GN=icd PE=1 SV=1	416	45.7	5.26	FALSE	25	7	7	13	25.33	Ecoli
0	High	Master Protein	P0A6Y8	Chaperone protein DnaK OS=Escherichia coli (strain K12) OX=83333 GN=dnaK PE=1 SV=2	638	69.1	4.97	FALSE	16	7	7	9	25.25	Ecoli
0	High	Master Protein	B1XB92	Glycerol kinase OS=Escherichia coli (strain K12 / DH10B) OX=316385 GN=glpK PE=3 SV=1	502	56.2	5.5	FALSE	27	10	10	11	23.83	Ecoli
0	High	Master Protein	C4ZUJ5	Elongation factor G OS=Escherichia coli (strain K12 / MC4100 / BW2952) OX=595496 GN=fusA PE=3 SV=1	704	77.5	5.38	FALSE	16	7	7	8	22.02	Ecoli
0	High	Master Protein	P0A825	Serine hydroxymethyltransferase OS=Escherichia coli (strain K12) OX=83333 GN=glyA PE=1 SV=1	417	45.3	6.48	FALSE	23	6	6	8	19.4	Ecoli
0	High	Master Protein	P0ABB4	ATP synthase subunit beta OS=Escherichia coli (strain K12) OX=83333 GN=atpD PE=1 SV=2	460	50.3	5.01	FALSE	20	6	6	7	18.9	Ecoli
0	High	Master Protein	P0A910	Outer membrane protein A OS=Escherichia coli (strain K12) OX=83333 GN=ompA PE=1 SV=1	346	37.2	6.42	FALSE	29	7	7	8	17.7	Ecoli
0	High	Master Protein	P0A7A9	Inorganic pyrophosphatase OS=Escherichia coli (strain K12) OX=83333 GN=ppa PE=1 SV=2	176	19.7	5.17	FALSE	31	5	5	7	17.39	Ecoli
0	High	Master Protein	B1XBZ0	DNA-directed RNA polymerase subunit beta' OS=Escherichia coli (strain K12 / DH10B) OX=316385 GN=rpoC PE=3 SV=1	1407	155.1	7.08	FALSE	5	5	5	6	17.26	Ecoli
0	High	Master Protein	P0AE08	Alkyl hydroperoxide reductase C OS=Escherichia coli (strain K12) OX=83333 GN=ahpC PE=1 SV=2	187	20.7	5.17	FALSE	31	6	6	8	16.58	Ecoli
0	High	Master Protein	B1XC24	Glucose-6-phosphate isomerase OS=Escherichia coli (strain K12 / DH10B) OX=316385 GN=pgi PE=3 SV=1	549	61.5	6.29	FALSE	14	7	7	8	15.77	Ecoli
0	High	Master Protein	P0A908	MltA-interacting protein OS=Escherichia coli (strain K12) OX=83333 GN=mipA PE=1 SV=1	248	27.8	5.85	FALSE	23	3	3	4	15.35	Ecoli
0	High	Master Protein	P0A9G6	Isocitrate lyase OS=Escherichia coli (strain K12) OX=83333 GN=aceA PE=1 SV=1	434	47.5	5.31	FALSE	16	5	5	7	15.3	Ecoli
0	High	Master Protein	P0AG67	30S ribosomal protein S1 OS=Escherichia coli (strain K12) OX=83333 GN=rpsA PE=1 SV=1	557	61.1	4.98	FALSE	19	6	6	9	14.98	Ecoli
0	High	Master Protein	P0A9B2	Glyceraldehyde-3-phosphate dehydrogenase A OS=Escherichia coli (strain K12) OX=83333 GN=gapA PE=1 SV=2	331	35.5	7.11	FALSE	34	8	8	9	14.82	Ecoli
0	High	Master Protein	P0A799	Phosphoglycerate kinase OS=Escherichia coli (strain K12) OX=83333 GN=pgk PE=1 SV=2	387	41.1	5.22	FALSE	19	5	5	6	14.71	Ecoli
0	High	Master Protein	P69783	PTS system glucose-specific EIIA component OS=Escherichia coli (strain K12) OX=83333 GN=crr PE=1 SV=2	169	18.2	4.84	FALSE	47	5	5	5	13.04	Ecoli
0	High	Master Protein	P0AEX9	Maltose/maltodextrin-binding periplasmic protein OS=Escherichia coli (strain K12) OX=83333 GN=malE PE=1 SV=1	396	43.4	5.71	FALSE	21	9	9	10	12.07	Ecoli
0	High	Master Protein	P0A836	Succinate--CoA ligase [ADP-forming] subunit beta OS=Escherichia coli (strain K12) OX=83333 GN=sucC PE=1 SV=1	388	41.4	5.52	FALSE	19	6	6	6	11.83	Ecoli
0	High	Master Protein	C4ZRR9	Outer membrane protein assembly factor BamA OS=Escherichia coli (strain K12 / MC4100 / BW2952) OX=595496 GN=bamA PE=3 SV=1	810	90.5	5.12	FALSE	6	4	4	5	11.3	Ecoli
0	High	Master Protein	P0AC41	Succinate dehydrogenase flavoprotein subunit OS=Escherichia coli (strain K12) OX=83333 GN=sdhA PE=1 SV=1	588	64.4	6.27	FALSE	11	5	5	5	11.18	Ecoli
0	High	Master Protein	P06988	Histidinol dehydrogenase OS=Escherichia coli (strain K12) OX=83333 GN=hisD PE=1 SV=5	434	46.1	5.17	FALSE	10	3	3	5	11.01	Ecoli
0	High	Master Protein	P28635	D-methionine-binding lipoprotein MetQ OS=Escherichia coli (strain K12) OX=83333 GN=metQ PE=1 SV=2	271	29.4	5.29	FALSE	17	3	3	4	10.99	Ecoli
0	High	Master Protein	P06959	Dihydrolipoyllysine-residue acetyltransferase component of pyruvate dehydrogenase complex OS=Escherichia coli (strain K12) OX=83333 GN=aceF PE=1 SV=3	630	66.1	5.17	FALSE	8	3	3	5	10.36	Ecoli
0	High	Master Protein	P0AFG6	Dihydrolipoyllysine-residue succinyltransferase component of 2-oxoglutarate dehydrogenase complex OS=Escherichia coli (strain K12) OX=83333 GN=sucB PE=1 SV=2	405	44	5.81	FALSE	14	5	5	6	10.3	Ecoli
0	High	Master Protein	P0A6Z3	Chaperone protein HtpG OS=Escherichia coli (strain K12) OX=83333 GN=htpG PE=1 SV=1	624	71.4	5.21	FALSE	15	8	8	8	10.19	Ecoli
0	High	Master Protein	P22259	Phosphoenolpyruvate carboxykinase (ATP) OS=Escherichia coli (strain K12) OX=83333 GN=pckA PE=1 SV=2	540	59.6	5.71	FALSE	9	4	4	5	10.01	Ecoli
0	High	Master Protein	P00370	NADP-specific glutamate dehydrogenase OS=Escherichia coli (strain K12) OX=83333 GN=gdhA PE=1 SV=1	447	48.6	6.4	FALSE	15	5	5	5	9.61	Ecoli
0	High	Master Protein	B1XBQ6	Autonomous glycyl radical cofactor OS=Escherichia coli (strain K12 / DH10B) OX=316385 GN=grcA PE=3 SV=1	127	14.3	5.17	FALSE	34	5	5	6	9.46	Ecoli
0	High	Master Protein	P08997	Malate synthase A OS=Escherichia coli (strain K12) OX=83333 GN=aceB PE=1 SV=1	533	60.2	5.59	FALSE	11	4	4	4	9.46	Ecoli
0	High	Master Protein	P08194	Glycerol-3-phosphate transporter OS=Escherichia coli (strain K12) OX=83333 GN=glpT PE=1 SV=1	452	50.3	8.46	FALSE	12	5	5	5	9.39	Ecoli
0	High	Master Protein	P00350	6-phosphogluconate dehydrogenase, decarboxylating OS=Escherichia coli (strain K12) OX=83333 GN=gnd PE=1 SV=2	468	51.4	5.15	FALSE	16	5	5	5	9.31	Ecoli
0	High	Master Protein	B1XBA8	Catalase-peroxidase OS=Escherichia coli (strain K12 / DH10B) OX=316385 GN=katG PE=3 SV=1	726	80	5.31	FALSE	9	4	4	5	9.17	Ecoli
0	High	Master Protein	P02925	Ribose import binding protein RbsB OS=Escherichia coli (strain K12) OX=83333 GN=rbsB PE=1 SV=1	296	30.9	7.47	FALSE	14	3	3	4	9.13	Ecoli
0	High	Master Protein	P15640	Phosphoribosylamine--glycine ligase OS=Escherichia coli (strain K12) OX=83333 GN=purD PE=1 SV=2	429	45.9	5.08	FALSE	11	4	4	4	9.05	Ecoli
0	High	Master Protein	P0AGE9	Succinate--CoA ligase [ADP-forming] subunit alpha OS=Escherichia coli (strain K12) OX=83333 GN=sucD PE=1 SV=2	289	29.8	6.79	FALSE	19	4	4	4	9.04	Ecoli
0	High	Master Protein	B1XBY9	DNA-directed RNA polymerase subunit beta OS=Escherichia coli (strain K12 / DH10B) OX=316385 GN=rpoB PE=3 SV=1	1342	150.5	5.26	FALSE	6	6	6	6	9.03	Ecoli
0	High	Master Protein	P21165	Xaa-Pro dipeptidase OS=Escherichia coli (strain K12) OX=83333 GN=pepQ PE=1 SV=2	443	50.1	5.99	FALSE	9	3	3	3	8.92	Ecoli
0	High	Master Protein	C5A1D5	Chaperonin GroEL OS=Escherichia coli (strain K12 / MC4100 / BW2952) OX=595496 GN=groEL PE=1 SV=1	548	57.3	4.94	FALSE	12	4	4	5	8.72	Ecoli
0	High	Master Protein	P07014	Succinate dehydrogenase iron-sulfur subunit OS=Escherichia coli (strain K12) OX=83333 GN=sdhB PE=1 SV=1	238	26.8	6.73	FALSE	23	5	5	5	8.46	Ecoli
0	High	Master Protein	P0AB71	Fructose-bisphosphate aldolase class 2 OS=Escherichia coli (strain K12) OX=83333 GN=fbaA PE=1 SV=2	359	39.1	5.86	FALSE	15	4	4	5	8.39	Ecoli
0	High	Master Protein	P0AD61	Pyruvate kinase I OS=Escherichia coli (strain K12) OX=83333 GN=pykF PE=1 SV=1	470	50.7	6.09	FALSE	16	6	6	7	8.29	Ecoli
0	High	Master Protein	P00946	Mannose-6-phosphate isomerase OS=Escherichia coli (strain K12) OX=83333 GN=manA PE=1 SV=1	391	42.8	5.44	FALSE	16	4	4	4	8.27	Ecoli
0	High	Master Protein	P0AA25	Thioredoxin 1 OS=Escherichia coli (strain K12) OX=83333 GN=trxA PE=1 SV=2	109	11.8	4.88	FALSE	39	3	3	3	7.99	Ecoli
0	High	Master Protein	P0ACJ8	cAMP-activated global transcriptional regulator CRP OS=Escherichia coli (strain K12) OX=83333 GN=crp PE=1 SV=1	210	23.6	8.25	FALSE	11	2	2	3	7.92	Ecoli
0	High	Master Protein	P0A9P0	Dihydrolipoyl dehydrogenase OS=Escherichia coli (strain K12) OX=83333 GN=lpdA PE=1 SV=2	474	50.7	6.15	FALSE	14	5	5	6	7.89	Ecoli
0	High	Master Protein	P37903	Universal stress protein F OS=Escherichia coli (strain K12) OX=83333 GN=uspF PE=1 SV=2	144	16	5.96	FALSE	19	2	2	4	7.79	Ecoli
0	High	Master Protein	B1XFM4	Trigger factor OS=Escherichia coli (strain K12 / DH10B) OX=316385 GN=tig PE=3 SV=1	432	48.2	4.88	FALSE	13	3	3	3	7.62	Ecoli
0	High	Master Protein	B1XD38	30S ribosomal protein S2 OS=Escherichia coli (strain K12 / DH10B) OX=316385 GN=rpsB PE=3 SV=1	241	26.7	7.14	FALSE	32	4	4	4	7.59	Ecoli
0	High	Master Protein	C4ZRT7	Proline--tRNA ligase OS=Escherichia coli (strain K12 / MC4100 / BW2952) OX=595496 GN=proS PE=3 SV=1	572	63.7	5.24	FALSE	11	5	5	5	7.57	Ecoli
0	High	Master Protein	P0AFG3	2-oxoglutarate dehydrogenase E1 component OS=Escherichia coli (strain K12) OX=83333 GN=sucA PE=1 SV=1	933	105	6.49	FALSE	6	5	5	5	7.51	Ecoli
0	High	Master Protein	P00561	Bifunctional aspartokinase/homoserine dehydrogenase 1 OS=Escherichia coli (strain K12) OX=83333 GN=thrA PE=1 SV=2	820	89.1	5.68	FALSE	6	4	4	4	7.48	Ecoli
0	High	Master Protein	P0A912	Peptidoglycan-associated lipoprotein OS=Escherichia coli (strain K12) OX=83333 GN=pal PE=1 SV=1	173	18.8	6.8	FALSE	21	3	3	4	7.3	Ecoli
0	High	Master Protein	P37769	2-dehydro-3-deoxy-D-gluconate 5-dehydrogenase OS=Escherichia coli (strain K12) OX=83333 GN=kduD PE=1 SV=2	253	27.1	5.43	FALSE	12	3	3	3	7.16	Ecoli
0	High	Master Protein	C4ZSQ5	Polyribonucleotide nucleotidyltransferase OS=Escherichia coli (strain K12 / MC4100 / BW2952) OX=595496 GN=pnp PE=3 SV=1	711	77.1	5.21	FALSE	7	3	3	3	7.11	Ecoli
0	High	Master Protein	B1X6V8	Histidinol-phosphate aminotransferase OS=Escherichia coli (strain K12 / DH10B) OX=316385 GN=hisC PE=3 SV=1	356	39.3	5.08	FALSE	11	3	3	3	6.94	Ecoli
0	High	Master Protein	P35340	Alkyl hydroperoxide reductase subunit F OS=Escherichia coli (strain K12) OX=83333 GN=ahpF PE=1 SV=2	521	56.1	5.68	FALSE	9	3	3	3	6.81	Ecoli
0	High	Master Protein	P0AFG8	Pyruvate dehydrogenase E1 component OS=Escherichia coli (strain K12) OX=83333 GN=aceE PE=1 SV=2	887	99.6	5.68	FALSE	6	5	5	5	6.61	Ecoli
0	High	Master Protein	C4ZSX4	Malate dehydrogenase OS=Escherichia coli (strain K12 / MC4100 / BW2952) OX=595496 GN=mdh PE=3 SV=1	312	32.3	5.77	FALSE	11	3	3	3	6.61	Ecoli
0	High	Master Protein	P36683	Aconitate hydratase B OS=Escherichia coli (strain K12) OX=83333 GN=acnB PE=1 SV=3	865	93.4	5.4	FALSE	4	3	3	3	6.6	Ecoli
0	High	Master Protein	Q46829	6-phospho-beta-glucosidase BglA OS=Escherichia coli (strain K12) OX=83333 GN=bglA PE=1 SV=2	479	55.3	5.86	FALSE	8	3	3	3	6.57	Ecoli
0	High	Master Protein	C4ZPV2	Isoleucine--tRNA ligase OS=Escherichia coli (strain K12 / MC4100 / BW2952) OX=595496 GN=ileS PE=3 SV=1	938	104.2	6.01	FALSE	3	3	3	3	6.53	Ecoli
0	High	Master Protein	P0AAI3	ATP-dependent zinc metalloprotease FtsH OS=Escherichia coli (strain K12) OX=83333 GN=ftsH PE=1 SV=1	644	70.7	6.24	FALSE	5	3	3	3	6.51	Ecoli
0	High	Master Protein	B1X953	ADP-L-glycero-D-manno-heptose-6-epimerase OS=Escherichia coli (strain K12 / DH10B) OX=316385 GN=hldD PE=3 SV=1	310	34.9	4.93	FALSE	14	4	4	4	6.49	Ecoli
0	High	Master Protein	B1XDS8	Adenylosuccinate synthetase OS=Escherichia coli (strain K12 / DH10B) OX=316385 GN=purA PE=3 SV=1	432	47.3	5.49	FALSE	11	4	4	5	6.32	Ecoli
0	High	Master Protein	P0ABH7	Citrate synthase OS=Escherichia coli (strain K12) OX=83333 GN=gltA PE=1 SV=1	427	48	6.68	FALSE	9	3	3	3	6.17	Ecoli
0	High	Master Protein	B1XDI9	Enolase OS=Escherichia coli (strain K12 / DH10B) OX=316385 GN=eno PE=3 SV=1	432	45.6	5.48	FALSE	12	3	3	4	6.15	Ecoli
0	High	Master Protein	P27302	Transketolase 1 OS=Escherichia coli (strain K12) OX=83333 GN=tktA PE=1 SV=5	663	72.2	5.67	FALSE	7	4	4	4	6.15	Ecoli
0	High	Master Protein	P15254	Phosphoribosylformylglycinamidine synthase OS=Escherichia coli (strain K12) OX=83333 GN=purL PE=1 SV=3	1295	141.3	5.41	FALSE	4	4	4	4	5.81	Ecoli
0	High	Master Protein	B1X7I7	D-tagatose-1,6-bisphosphate aldolase subunit GatY OS=Escherichia coli (strain K12 / DH10B) OX=316385 GN=gatY PE=3 SV=1	284	30.8	6.34	FALSE	7	2	2	3	5.77	Ecoli
0	High	Master Protein	P63284	Chaperone protein ClpB OS=Escherichia coli (strain K12) OX=83333 GN=clpB PE=1 SV=1	857	95.5	5.52	FALSE	5	3	3	3	5.59	Ecoli
0	High	Master Protein	P25553	Lactaldehyde dehydrogenase OS=Escherichia coli (strain K12) OX=83333 GN=aldA PE=1 SV=2	479	52.2	5.15	FALSE	6	4	4	4	5.37	Ecoli
0	High	Master Protein	C4ZX82	GMP synthase [glutamine-hydrolyzing] OS=Escherichia coli (strain K12 / MC4100 / BW2952) OX=595496 GN=guaA PE=3 SV=1	525	58.6	5.39	FALSE	6	3	3	4	5.36	Ecoli
0	High	Master Protein	P46130	Putative acyl-CoA thioester hydrolase YbhC OS=Escherichia coli (strain K12) OX=83333 GN=ybhC PE=1 SV=2	427	46.1	6	FALSE	6	2	2	2	5.33	Ecoli
0	High	Master Protein	P0A8N3	Lysine--tRNA ligase OS=Escherichia coli (strain K12) OX=83333 GN=lysS PE=1 SV=2	505	57.6	5.24	FALSE	6	2	2	2	5.21	Ecoli
0	High	Master Protein	P0A7Z4	DNA-directed RNA polymerase subunit alpha OS=Escherichia coli (strain K12) OX=83333 GN=rpoA PE=1 SV=1	329	36.5	5.06	FALSE	12	3	3	4	5.18	Ecoli
0	High	Master Protein	P23847	Dipeptide-binding protein OS=Escherichia coli (strain K12) OX=83333 GN=dppA PE=1 SV=1	535	60.3	6.65	FALSE	16	6	6	6	5.16	Ecoli
0	High	Master Protein	P13035	Aerobic glycerol-3-phosphate dehydrogenase OS=Escherichia coli (strain K12) OX=83333 GN=glpD PE=1 SV=3	501	56.7	7.44	FALSE	5	2	2	2	5.11	Ecoli
0	High	Master Protein	P0A9Q7	Bifunctional aldehyde-alcohol dehydrogenase AdhE OS=Escherichia coli (strain K12) OX=83333 GN=adhE PE=1 SV=2	891	96.1	6.79	FALSE	5	3	3	3	5.09	Ecoli
0	High	Master Protein	P0A9K9	FKBP-type peptidyl-prolyl cis-trans isomerase SlyD OS=Escherichia coli (strain K12) OX=83333 GN=slyD PE=1 SV=1	196	20.8	5.05	FALSE	18	2	2	2	5.04	Ecoli
0	High	Master Protein	B1X9T7	Tryptophanase OS=Escherichia coli (strain K12 / DH10B) OX=316385 GN=tnaA PE=3 SV=1	471	52.7	6.23	FALSE	7	3	3	3	5.03	Ecoli
0	High	Master Protein	P0A927	Nucleoside-specific channel-forming protein Tsx OS=Escherichia coli (strain K12) OX=83333 GN=tsx PE=1 SV=1	294	33.6	5.33	FALSE	13	3	3	3	5.01	Ecoli
0	High	Master Protein	B1X6W2	Imidazole glycerol phosphate synthase subunit HisF OS=Escherichia coli (strain K12 / DH10B) OX=316385 GN=hisF PE=3 SV=1	258	28.4	5.2	FALSE	11	2	2	2	4.98	Ecoli
0	High	Master Protein	P69776	Major outer membrane lipoprotein Lpp OS=Escherichia coli (strain K12) OX=83333 GN=lpp PE=1 SV=1	78	8.3	9.25	FALSE	31	2	2	2	4.84	Ecoli
0	High	Master Protein	P52643	D-lactate dehydrogenase OS=Escherichia coli (strain K12) OX=83333 GN=ldhA PE=1 SV=1	329	36.5	5.44	FALSE	7	2	2	2	4.72	Ecoli
0	High	Master Protein	P0AEQ3	Glutamine-binding periplasmic protein OS=Escherichia coli (strain K12) OX=83333 GN=glnH PE=1 SV=1	248	27.2	8.51	FALSE	10	2	2	2	4.71	Ecoli
0	High	Master Protein	P0ABK5	Cysteine synthase A OS=Escherichia coli (strain K12) OX=83333 GN=cysK PE=1 SV=2	323	34.5	6.06	FALSE	7	2	2	2	4.65	Ecoli
0	High	Master Protein	P09394	Glycerophosphodiester phosphodiesterase, periplasmic OS=Escherichia coli (strain K12) OX=83333 GN=glpQ PE=1 SV=2	358	40.8	5.6	FALSE	13	3	3	3	4.61	Ecoli
0	High	Master Protein	B1X786	2,3-bisphosphoglycerate-dependent phosphoglycerate mutase OS=Escherichia coli (strain K12 / DH10B) OX=316385 GN=gpmA PE=3 SV=1	250	28.5	6.18	FALSE	10	2	2	2	4.55	Ecoli
0	High	Master Protein	P09373	Formate acetyltransferase 1 OS=Escherichia coli (strain K12) OX=83333 GN=pflB PE=1 SV=2	760	85.3	6.01	FALSE	5	3	3	3	4.53	Ecoli
0	High	Master Protein	Q1PI83	Adenylate kinase (Fragment) OS=Escherichia coli (strain K12) OX=83333 GN=adk PE=3 SV=1	167	18.8	5.48	FALSE	15	2	2	2	4.52	Ecoli
0	High	Master Protein	P28629	Biodegradative arginine decarboxylase OS=Escherichia coli (strain K12) OX=83333 GN=adiA PE=1 SV=1	755	84.4	5.31	FALSE	3	2	2	2	4.46	Ecoli
0	High	Master Protein	B1X6G0	50S ribosomal protein L5 OS=Escherichia coli (strain K12 / DH10B) OX=316385 GN=rplE PE=3 SV=1	179	20.3	9.48	FALSE	11	2	2	2	4.37	Ecoli
0	High	Master Protein	P0AE18	Methionine aminopeptidase OS=Escherichia coli (strain K12) OX=83333 GN=map PE=1 SV=1	264	29.3	5.96	FALSE	9	2	2	2	4.37	Ecoli
0	High	Master Protein	C4ZWL5	Tol-Pal system protein TolB OS=Escherichia coli (strain K12 / MC4100 / BW2952) OX=595496 GN=tolB PE=3 SV=1	430	45.9	7.59	FALSE	7	2	2	2	4.24	Ecoli
0	High	Master Protein	P07395	Phenylalanine--tRNA ligase beta subunit OS=Escherichia coli (strain K12) OX=83333 GN=pheT PE=1 SV=2	795	87.3	5.3	FALSE	3	2	2	2	4.21	Ecoli
0	High	Master Protein	P0AEE5	D-galactose-binding periplasmic protein OS=Escherichia coli (strain K12) OX=83333 GN=mglB PE=1 SV=1	332	35.7	6.02	FALSE	6	2	2	2	4.16	Ecoli
0	High	Master Protein	P04983	Ribose import ATP-binding protein RbsA OS=Escherichia coli (strain K12) OX=83333 GN=rbsA PE=1 SV=1	501	55	6.14	FALSE	7	3	3	3	4.14	Ecoli
0	High	Master Protein	P23843	Periplasmic oligopeptide-binding protein OS=Escherichia coli (strain K12) OX=83333 GN=oppA PE=1 SV=2	543	60.9	6.49	FALSE	8	4	4	4	4.09	Ecoli
0	High	Master Protein	P45523	FKBP-type peptidyl-prolyl cis-trans isomerase FkpA OS=Escherichia coli (strain K12) OX=83333 GN=fkpA PE=1 SV=1	270	28.9	8.47	FALSE	9	2	2	2	4.09	Ecoli
0	High	Master Protein	B1XHD4	Aspartate--tRNA ligase OS=Escherichia coli (strain K12 / DH10B) OX=316385 GN=aspS PE=3 SV=1	590	65.9	5.69	FALSE	7	3	3	3	4.05	Ecoli
0	High	Master Protein	P0A7X3	30S ribosomal protein S9 OS=Escherichia coli (strain K12) OX=83333 GN=rpsI PE=1 SV=2	130	14.8	10.95	FALSE	16	2	2	3	3.97	Ecoli
0	High	Master Protein	C4ZZ44	Ketol-acid reductoisomerase (NADP(+)) OS=Escherichia coli (strain K12 / MC4100 / BW2952) OX=595496 GN=ilvC PE=3 SV=1	491	54	5.31	FALSE	8	3	3	4	3.97	Ecoli
0	High	Master Protein	P0A870	Transaldolase B OS=Escherichia coli (strain K12) OX=83333 GN=talB PE=1 SV=2	317	35.2	5.21	FALSE	14	4	4	4	3.86	Ecoli
0	High	Master Protein	P0A6X7	Integration host factor subunit alpha OS=Escherichia coli (strain K12) OX=83333 GN=ihfA PE=1 SV=1	99	11.3	9.35	FALSE	30	3	3	3	3.76	Ecoli
0	High	Master Protein	C4ZWC9	Leucine--tRNA ligase OS=Escherichia coli (strain K12 / MC4100 / BW2952) OX=595496 GN=leuS PE=3 SV=1	860	97.2	5.3	FALSE	4	3	3	3	3.7	Ecoli
0	High	Master Protein	C5A0L1	S-adenosylmethionine synthase OS=Escherichia coli (strain K12 / MC4100 / BW2952) OX=595496 GN=metK PE=3 SV=1	384	41.9	5.26	FALSE	6	2	2	2	3.62	Ecoli
0	High	Master Protein	B1X6E8	30S ribosomal protein S4 OS=Escherichia coli (strain K12 / DH10B) OX=316385 GN=rpsD PE=3 SV=1	206	23.5	10.05	FALSE	9	2	2	3	3.59	Ecoli
0	High	Master Protein	P0ACF8	DNA-binding protein H-NS OS=Escherichia coli (strain K12) OX=83333 GN=hns PE=1 SV=2	137	15.5	5.47	FALSE	14	2	2	2	3.55	Ecoli
0	High	Master Protein	C5A1D4	Co-chaperonin GroES OS=Escherichia coli (strain K12 / MC4100 / BW2952) OX=595496 GN=groES PE=3 SV=1	97	10.4	5.24	FALSE	28	2	2	3	3.26	Ecoli
0	High	Master Protein	P31554	LPS-assembly protein LptD OS=Escherichia coli (strain K12) OX=83333 GN=lptD PE=1 SV=2	784	89.6	5.14	FALSE	5	3	3	3	3.2	Ecoli
0	High	Master Protein	P0AED0	Universal stress protein A OS=Escherichia coli (strain K12) OX=83333 GN=uspA PE=1 SV=2	144	16.1	5.29	FALSE	28	2	2	2	2.97	Ecoli
0	High	Master Protein	P25665	5-methyltetrahydropteroyltriglutamate--homocysteine methyltransferase OS=Escherichia coli (strain K12) OX=83333 GN=metE PE=1 SV=6	753	84.6	5.92	FALSE	6	3	3	3	2.9	Ecoli
0	High	Master Protein	P04949	Flagellin OS=Escherichia coli (strain K12) OX=83333 GN=fliC PE=1 SV=2	498	51.3	4.73	FALSE	5	2	2	2	2.86	Ecoli
0	High	Master Protein	P06987	Histidine biosynthesis bifunctional protein HisB OS=Escherichia coli (strain K12) OX=83333 GN=hisB PE=1 SV=1	355	40.3	6.18	FALSE	8	2	2	2	2.65	Ecoli
0	High	Master Protein	P00959	Methionine--tRNA ligase OS=Escherichia coli (strain K12) OX=83333 GN=metG PE=1 SV=2	677	76.2	5.86	FALSE	4	2	2	2	2.61	Ecoli
0	High	Master Protein	C4ZRV8	Phosphoheptose isomerase OS=Escherichia coli (strain K12 / MC4100 / BW2952) OX=595496 GN=gmhA PE=3 SV=1	192	20.8	6.42	FALSE	22	2	2	2	2.57	Ecoli
0	High	Master Protein	C4ZZ12	ATP synthase subunit alpha OS=Escherichia coli (strain K12 / MC4100 / BW2952) OX=595496 GN=atpA PE=3 SV=1	513	55.2	6.13	FALSE	5	2	2	2	2.54	Ecoli
0	High	Master Protein	B1XAE8	Phosphoribosylaminoimidazole-succinocarboxamide synthase OS=Escherichia coli (strain K12 / DH10B) OX=316385 GN=purC PE=3 SV=1	237	27	5.16	FALSE	14	3	3	3	2.53	Ecoli
0	High	Master Protein	B1XG23	50S ribosomal protein L20 OS=Escherichia coli (strain K12 / DH10B) OX=316385 GN=rplT PE=3 SV=1	118	13.5	11.47	FALSE	15	2	2	2	2.48	Ecoli
0	High	Master Protein	P0AFF6	Transcription termination/antitermination protein NusA OS=Escherichia coli (strain K12) OX=83333 GN=nusA PE=1 SV=1	495	54.8	4.64	FALSE	5	2	2	2	2.47	Ecoli
0	High	Master Protein	P0A7L0	50S ribosomal protein L1 OS=Escherichia coli (strain K12) OX=83333 GN=rplA PE=1 SV=2	234	24.7	9.64	FALSE	13	3	3	3	2.46	Ecoli
0	High	Master Protein	Q46851	L-glyceraldehyde 3-phosphate reductase OS=Escherichia coli (strain K12) OX=83333 GN=gpr PE=1 SV=1	346	38.8	7.24	FALSE	7	2	2	2	2.36	Ecoli
0	High	Master Protein	B1XD41	Ribosome-recycling factor OS=Escherichia coli (strain K12 / DH10B) OX=316385 GN=frr PE=3 SV=1	185	20.6	6.89	FALSE	11	2	2	2	2.15	Ecoli
0	High	Master Protein	P0AD96	Leu/Ile/Val-binding protein OS=Escherichia coli (strain K12) OX=83333 GN=livJ PE=1 SV=1	367	39.1	5.8	FALSE	6	2	2	2	2.09	Ecoli
0	High	Master Protein	P0A6W5	Transcription elongation factor GreA OS=Escherichia coli (strain K12) OX=83333 GN=greA PE=1 SV=1	158	17.6	4.79	FALSE	11	2	2	2	2.09	Ecoli
0	High	Master Protein	P37747	UDP-galactopyranose mutase OS=Escherichia coli (strain K12) OX=83333 GN=glf PE=1 SV=1	367	42.9	7.11	FALSE	6	2	2	2	2.01	Ecoli
0	High	Master Protein	B1XD35	2,3,4,5-tetrahydropyridine-2,6-dicarboxylate N-succinyltransferase OS=Escherichia coli (strain K12 / DH10B) OX=316385 GN=dapD PE=3 SV=1	274	29.9	5.74	FALSE	8	2	2	2	1.97	Ecoli
0	High	Master Protein	Q46856	Alcohol dehydrogenase YqhD OS=Escherichia coli (strain K12) OX=83333 GN=yqhD PE=1 SV=1	387	42.1	6.13	FALSE	6	2	2	2	1.93	Ecoli
0	High	Master Protein	B1XD39	Elongation factor Ts OS=Escherichia coli (strain K12 / DH10B) OX=316385 GN=tsf PE=3 SV=1	283	30.4	5.29	FALSE	18	6	6	6	1.9	Ecoli
0	High	Master Protein	P0ABZ6	Chaperone SurA OS=Escherichia coli (strain K12) OX=83333 GN=surA PE=1 SV=1	428	47.3	6.98	FALSE	10	2	2	2	1.86	Ecoli
0	High	Master Protein	P22106	Asparagine synthetase B [glutamine-hydrolyzing] OS=Escherichia coli (strain K12) OX=83333 GN=asnB PE=1 SV=3	554	62.6	5.87	FALSE	2	2	2	2	1.85	Ecoli
0	High	Master Protein	P0AE52	Peroxiredoxin Bcp OS=Escherichia coli (strain K12) OX=83333 GN=bcp PE=1 SV=1	156	17.6	5.24	FALSE	19	2	2	2	1.81	Ecoli
0	High	Master Protein	P0C0S1	Small-conductance mechanosensitive channel OS=Escherichia coli (strain K12) OX=83333 GN=mscS PE=1 SV=1	286	30.9	8.34	FALSE	9	2	2	2	1.8	Ecoli
0	High	Master Protein	F2X7N5	Nitroreductase OS=Escherichia coli (strain K12) OX=83333 GN=NTR PE=3 SV=1	217	23.9	6.15	FALSE	9	2	2	2	1.8	Ecoli
0	High	Master Protein	C5A0S6	50S ribosomal protein L7/L12 OS=Escherichia coli (strain K12 / MC4100 / BW2952) OX=595496 GN=rplL PE=3 SV=1	121	12.3	4.65	FALSE	13	2	2	2	1.79	Ecoli
0	High	Master Protein	P60595	Imidazole glycerol phosphate synthase subunit HisH OS=Escherichia coli (strain K12) OX=83333 GN=hisH PE=1 SV=1	196	21.6	5.57	FALSE	14	2	2	2	1.74	Ecoli
0	High	Master Protein	P0ABJ9	Cytochrome bd-I ubiquinol oxidase subunit 1 OS=Escherichia coli (strain K12) OX=83333 GN=cydA PE=1 SV=1	522	58.2	6.81	FALSE	5	2	2	2	1.67	Ecoli
0	High	Master Protein	P00864	Phosphoenolpyruvate carboxylase OS=Escherichia coli (strain K12) OX=83333 GN=ppc PE=1 SV=1	883	99	5.68	FALSE	2	2	2	2	0	Ecoli
0	High	Master Protein	P33602	NADH-quinone oxidoreductase subunit G OS=Escherichia coli (strain K12) OX=83333 GN=nuoG PE=1 SV=4	908	100.2	6.25	FALSE	3	2	2	2	0	Ecoli
0	High	Master Protein	P0A6A3	Acetate kinase OS=Escherichia coli (strain K12) OX=83333 GN=ackA PE=1 SV=1	400	43.3	6.28	FALSE	9	2	2	2	0	Ecoli
0	High	Master Protein	P17315	Colicin I receptor OS=Escherichia coli (strain K12) OX=83333 GN=cirA PE=1 SV=2	663	73.9	5.29	FALSE	5	2	2	2	0	Ecoli
0	High	Master Protein	P69924	Ribonucleoside-diphosphate reductase 1 subunit beta OS=Escherichia coli (strain K12) OX=83333 GN=nrdB PE=1 SV=2	376	43.5	4.81	FALSE	8	2	2	2	0	Ecoli

## Sheet: HM_VIR
Checked	Protein FDR Confidence: Combined	Master	Accession	Description	# AAs	MW [kDa]	calc. pI	Contaminant	Coverage [%]	# Peptides	# Unique Peptides	# PSMs	Score Sequest HT: Sequest HT	Marked as
0	High	Master Protein	KAH0807157	putative alpha-actinin	1135	130.1	4.94	FALSE	63	69	69	133	316.56	Histomonas
0	High	Master Protein	KAH0796200	phosphoenolpyruvate carboxykinase	599	66.5	6.28	FALSE	72	27	4	110	224.77	Histomonas
0	High	Master Protein	KAH0798624	phosphoenolpyruvate carboxykinase	599	66.6	6.14	FALSE	73	27	4	105	206.23	Histomonas
0	High	Master Protein	KAH0805086	actin	376	42	5.31	FALSE	67	18	1	66	179.35	Histomonas
0	High	Master Protein	KAH0796579	enolase family protein	468	50.7	5.5	FALSE	55	21	16	63	168.71	Histomonas
0	High	Master Protein	KAH0805637	pyruvate:ferredoxin (flavodoxin) oxidoreductase	1163	127.6	8.31	FALSE	46	42	42	68	166.41	Histomonas
0	High	Master Protein	KAH0797401	actin	376	42	5.31	FALSE	67	18	1	58	161.78	Histomonas
0	High	Master Protein	KAH0800249	putative alpha-actinin	718	81	4.75	FALSE	57	28	22	54	160.83	Histomonas
0	High	Master Protein	KAH0801910	pyruvate, phosphate dikinase	878	97.2	5.66	FALSE	49	33	33	60	139.72	Histomonas
0	High	Master Protein	KAH0804866	elongation factor-1 alpha	339	37.5	8.65	FALSE	57	15	14	52	115.15	Histomonas
0	High	Master Protein	KAH0797291	heat shock protein 83	712	82.5	5	FALSE	49	30	7	46	111.53	Histomonas
0	High	Master Protein	KAH0797451	putative alpha-actinin	612	69.1	4.73	FALSE	59	28	22	48	106.64	Histomonas
0	High	Master Protein	KAH0804319	glyceraldehyde-3-phosphate dehydrogenase	356	39.1	6.92	FALSE	67	20	3	60	102.57	Histomonas
0	High	Master Protein	KAH0798171	glyceraldehyde-3-phosphate dehydrogenase	356	39	6.92	FALSE	67	19	3	55	99.72	Histomonas
0	High	Master Protein	KAH0806630	fructose-1,6-bisphosphate aldolase	328	36.3	6.3	FALSE	39	10	10	48	98.95	Histomonas
0	High	Master Protein	KAH0802792	iron-containing alcohol dehydrogenase	396	43.5	5.99	FALSE	40	12	12	38	97.12	Histomonas
0	High	Master Protein	KAH0799047	flavocytochrome c	931	102.6	5.72	FALSE	43	34	34	47	96.56	Histomonas
0	High	Master Protein	KAH0793674	elongation factor 1 alpha	152	16.9	7.9	FALSE	53	6	5	40	92.24	Histomonas
0	High	Master Protein	KAH0799559	Elongation factor 2	841	93.3	6.55	FALSE	38	22	22	41	92.13	Histomonas
0	High	Master Protein	KAH0800031	putative alpha-actinin	910	103.8	4.91	FALSE	45	31	3	44	89.77	Histomonas
0	High	Master Protein	KAH0801185	putative alpha-actinin	910	103.8	4.91	FALSE	46	32	4	45	89.29	Histomonas
0	High	Master Protein	KAH0799161	4-alpha-glucanotransferase family protein	1030	121	5.81	FALSE	37	31	31	43	89.08	Histomonas
0	High	Master Protein	KAH0797881	heat shock protein 83	530	61.8	5.02	FALSE	52	25	2	38	88.09	Histomonas
0	High	Master Protein	KAH0806800	cytoplasmic heat shock protein 70	663	72.1	5.34	FALSE	50	24	4	37	84.33	Histomonas
0	High	Master Protein	KAH0802420	succinate-CoA ligase	405	43.5	8.21	FALSE	58	19	4	33	83.43	Histomonas
0	High	Master Protein	KAH0807093	cytoplasmic heat shock protein 70	647	70.6	5.49	FALSE	47	21	1	32	82.59	Histomonas
0	High	Master Protein	KAH0806250	hypothetical protein	1700	196.9	5.3	FALSE	29	22	13	32	78.89	Histomonas
0	High	Master Protein	KAH0798427	hypothetical protein	1481	171.5	5.49	FALSE	25	30	30	41	77.49	Histomonas
0	High	Master Protein	KAH0800147	ribosomal protein L10	315	34.2	6.37	FALSE	50	11	2	29	76.94	Histomonas
0	High	Master Protein	KAH0804433	ribosomal protein L10	315	34.3	6.54	FALSE	50	11	2	28	76.39	Histomonas
0	High	Master Protein	KAH0805258	ribosomal protein L10	315	34.4	6.37	FALSE	45	10	2	26	75.25	Histomonas
0	High	Master Protein	KAH0806887	60S ribosomal protein L23	140	15	10.58	FALSE	55	6	6	32	71.37	Histomonas
0	High	Master Protein	KAH0799398	succinate-CoA ligase	405	43.7	8.54	FALSE	53	19	4	30	69.03	Histomonas
0	High	Master Protein	KAH0803818	Eukaryotic translation initiation factor 5A	165	18.4	5.16	FALSE	73	8	8	19	66.7	Histomonas
0	High	Master Protein	KAH0796846	Clan MH, family M20, peptidase T-like metallopeptidase	557	62.7	5.68	FALSE	41	21	6	26	63.24	Histomonas
0	High	Master Protein	KAH0805769	adenylyl cyclase-associated protein, putative	546	59.8	5.41	FALSE	40	16	16	24	63.15	Histomonas
0	High	Master Protein	KAH0795776	hypothetical protein	4449	506.9	6.11	FALSE	11	35	30	38	60.38	Histomonas
0	High	Master Protein	KAH0798213	dihydropyrimidine dehydrogenase, putative	909	99.3	6.54	FALSE	35	25	11	33	59.99	Histomonas
0	High	Master Protein	KAH0797220	diphosphate--fructose-6-phosphate 1-phosphotransferase	547	60.2	6	FALSE	40	15	15	22	58.89	Histomonas
0	High	Master Protein	KAH0804500	Clan MH, family M20, peptidase T-like metallopeptidase	556	62.5	5.6	FALSE	37	18	3	23	58.32	Histomonas
0	High	Master Protein	KAH0803359	xanthine dehydrogenase isoform X2	1301	144.6	6.84	FALSE	22	22	22	24	57.98	Histomonas
0	High	Master Protein	KAH0798296	class II fumarate hydratase	464	50.3	6.6	FALSE	35	11	1	26	56.02	Histomonas
0	High	Master Protein	KAH0804089	luminal-binding protein	646	71.9	5.05	FALSE	33	19	18	27	55.38	Histomonas
0	High	Master Protein	KAH0797479	class II fumarate hydratase	464	50.3	6.71	FALSE	35	11	1	26	53.97	Histomonas
0	High	Master Protein	KAH0799167	ribosomal protein	420	45.7	9.48	FALSE	46	14	1	21	53.66	Histomonas
0	High	Master Protein	KAH0804182	T-complex protein 1 subunit delta	536	57.9	5.91	FALSE	35	13	13	18	52.56	Histomonas
0	High	Master Protein	KAH0798503	Xanthine dehydrogenase	1377	153.5	6	FALSE	22	21	5	24	52.55	Histomonas
0	High	Master Protein	KAH0805837	actophorin, putative	141	16	5.1	FALSE	61	6	5	19	52.16	Histomonas
0	High	Master Protein	KAH0803244	60S ribosomal protein L3	395	44.4	10.26	FALSE	32	10	10	19	51.91	Histomonas
0	High	Master Protein	KAH0799582	methionine--tRNA ligase	722	82.3	6.35	FALSE	30	16	16	21	51.9	Histomonas
0	High	Master Protein	KAH0801167	Phosphoglucomutase/phosphomannomutase, alpha/beta/alpha domain I family protein	586	65.8	6.39	FALSE	36	16	16	20	51.6	Histomonas
0	High	Master Protein	KAH0796806	ribosomal protein	420	45.8	9.48	FALSE	44	14	1	21	50.71	Histomonas
0	High	Master Protein	KAH0806965	enolase family protein	483	52.8	5.26	FALSE	49	17	2	23	49.94	Histomonas
0	High	Master Protein	KAH0797526	leucine--tRNA ligase, cytoplasmic	1050	120.1	6.68	FALSE	25	16	16	20	49.94	Histomonas
0	High	Master Protein	KAH0803918	Aspartate--tRNA ligase, cytoplasmic	484	54.5	6.55	FALSE	35	14	14	19	49.43	Histomonas
0	High	Master Protein	KAH0803781	Phosphoglycerate kinase	420	45.3	6.23	FALSE	46	12	1	22	48.86	Histomonas
0	High	Master Protein	KAH0801330	actin-binding protein	334	36.8	5.74	FALSE	42	10	6	23	48.55	Histomonas
0	High	Master Protein	KAH0796256	Malate dehydrogenase	334	36.4	6.61	FALSE	46	11	11	19	48.15	Histomonas
0	High	Master Protein	KAH0805605	hypothetical protein	884	98.4	5.39	FALSE	24	15	4	21	47.74	Histomonas
0	High	Master Protein	KAH0797858	Calreticulin family protein	557	63.6	5.1	FALSE	32	10	9	18	47.53	Histomonas
0	High	Master Protein	KAH0802584	78 kDa glucose-regulated protein	652	72.4	4.84	FALSE	33	15	14	20	47.46	Histomonas
0	High	Master Protein	KAH0799570	Phosphoglycerate kinase	420	45.3	6.46	FALSE	47	13	2	23	47.32	Histomonas
0	High	Master Protein	KAH0805194	GDP dissociation inhibitor family protein	440	49	6.27	FALSE	54	18	3	21	46.85	Histomonas
0	High	Master Protein	KAH0806907	GDP dissociation inhibitor family protein	440	49	6.46	FALSE	54	17	2	21	46.83	Histomonas
0	High	Master Protein	KAH0800410	TerD family protein	358	39.2	6.58	FALSE	41	11	11	19	46.09	Histomonas
0	High	Master Protein	KAH0801893	Xanthine dehydrogenase	1377	153.6	6.11	FALSE	18	18	2	20	46.03	Histomonas
0	High	Master Protein	KAH0803426	cell division cycle protein 48-like	799	88.9	5.15	FALSE	30	17	17	23	45.79	Histomonas
0	High	Master Protein	KAH0806156	adhesin AP65-1 precursor	573	64.5	7.33	FALSE	45	18	7	33	45.47	Histomonas
0	High	Master Protein	KAH0806745	enolase family protein	483	52.9	5.34	FALSE	51	18	7	23	45.18	Histomonas
0	High	Master Protein	KAH0806486	Valyl tRNA Synthetase	1316	150.8	7.49	FALSE	14	14	14	18	44.8	Histomonas
0	High	Master Protein	KAH0790147	Clathrin heavy chain 1	841	96.6	5.25	FALSE	24	16	15	21	44.31	Histomonas
0	High	Master Protein	KAH0804619	FYVE-type zinc finger-containing protein	481	53.9	7.56	FALSE	38	14	13	21	43.72	Histomonas
0	High	Master Protein	KAH0785001	hypothetical protein	1006	117.4	5.22	FALSE	22	12	2	18	43.01	Histomonas
0	High	Master Protein	KAH0797743	hypothetical protein	1844	205.4	5.1	FALSE	13	18	18	20	42.79	Histomonas
0	High	Master Protein	KAH0802962	Xaa-Pro dipeptidase	464	51.9	5.41	FALSE	38	13	13	22	42.71	Histomonas
0	High	Master Protein	KAH0800576	NAD-dependent malic enzyme	393	42.1	5.85	FALSE	56	14	1	17	42.48	Histomonas
0	High	Master Protein	KAH0801794	chaperonin 60	556	59.2	6.7	FALSE	27	12	12	16	42.16	Histomonas
0	High	Master Protein	KAH0798971	hypothetical protein	884	98.5	5.41	FALSE	25	16	5	21	42.12	Histomonas
0	High	Master Protein	KAH0804154	pyruvate kinase	468	52.2	6.99	FALSE	25	8	8	16	42.1	Histomonas
0	High	Master Protein	KAH0806496	peptidase M20	473	51.4	5.27	FALSE	34	13	13	18	42.1	Histomonas
0	High	Master Protein	KAH0805541	Clan CA, family C19, ubiquitin hydrolase-like cysteine peptidase	1100	127.7	5.12	FALSE	19	15	13	16	41.68	Histomonas
0	High	Master Protein	KAH0797093	Protein asteroid 1	771	86.6	6.32	FALSE	25	13	13	16	41.62	Histomonas
0	High	Master Protein	KAH0798076	Ubiquitin-like modifier-activating enzyme 1	1002	112.8	4.98	FALSE	24	16	16	19	41.26	Histomonas
0	High	Master Protein	KAH0800799	enolase family protein	483	52.8	5.27	FALSE	47	17	1	21	41.06	Histomonas
0	High	Master Protein	KAH0793882	hypothetical protein	5617	643.4	6.18	FALSE	5	21	21	22	40.23	Histomonas
0	High	Master Protein	KAH0797046	V-type proton ATPase catalytic subunit A	613	68.2	5.26	FALSE	33	14	14	18	40.14	Histomonas
0	High	Master Protein	KAH0802607	14-3-3 protein	237	27.1	4.68	FALSE	34	7	3	14	39.94	Histomonas
0	High	Master Protein	KAH0798595	DegT/DnrJ/EryC1/StrS aminotransferase family protein	394	44.5	6.38	FALSE	40	14	14	18	39.81	Histomonas
0	High	Master Protein	KAH0798249	C2 domain containing protein	635	71.5	9.04	FALSE	23	13	13	17	39.68	Histomonas
0	High	Master Protein	KAH0806331	threonyl-tRNA synthetase	710	81.9	6.84	FALSE	33	20	20	23	38.98	Histomonas
0	High	Master Protein	KAH0806854	asparagine--tRNA ligase, cytoplasmic	884	101.1	5.97	FALSE	18	12	12	14	38.54	Histomonas
0	High	Master Protein	KAH0805537	adhesin AP65-1 precursor	573	64.6	7.61	FALSE	41	17	6	27	38.42	Histomonas
0	High	Master Protein	KAH0802697	coronin	451	49.9	6.3	FALSE	36	10	7	12	38.2	Histomonas
0	High	Master Protein	KAH0799525	NADP-specific glutamate dehydrogenase	450	49.2	6.79	FALSE	43	14	3	18	38.16	Histomonas
0	High	Master Protein	KAH0803336	chaperonin-containing T-complex gamma subunit Cct3	559	61.2	6.14	FALSE	36	16	16	18	37.79	Histomonas
0	High	Master Protein	KAH0796823	purine-nucleoside phosphorylase	773	84.9	6.61	FALSE	33	17	17	19	37.77	Histomonas
0	High	Master Protein	KAH0807146	14-3-3 protein	1025	116.9	6.65	FALSE	7	6	2	12	37.75	Histomonas
0	High	Master Protein	KAH0802439	elongation factor 1 beta, putative	123	13.6	4.54	FALSE	58	7	7	11	37.44	Histomonas
0	High	Master Protein	KAH0806347	glutamyl-tRNA synthetase	675	76.4	7.77	FALSE	29	12	12	15	37.13	Histomonas
0	High	Master Protein	KAH0805328	dnaK protein	1030	121.3	5.3	FALSE	15	12	12	14	36.63	Histomonas
0	High	Master Protein	KAH0799420	NAD-dependent malic enzyme	393	42	6.11	FALSE	51	14	1	17	36.51	Histomonas
0	High	Master Protein	KAH0806721	ribosomal protein L40-like isoform 1	133	15.2	9.69	FALSE	44	7	7	22	35.92	Histomonas
0	High	Master Protein	KAH0802205	isoleucine--tRNA ligase, cytoplasmic	1068	123.2	7.28	FALSE	25	19	19	22	35.9	Histomonas
0	High	Master Protein	KAH0800596	Glucose-6-phosphate isomerase	539	60.8	6.04	FALSE	33	14	14	16	35.78	Histomonas
0	High	Master Protein	KAH0806316	triosephosphate isomerase	253	27.3	5.39	FALSE	48	9	9	12	34.71	Histomonas
0	High	Master Protein	KAH0786388	alpha amylase domain-containing protein	2523	286.6	7.2	FALSE	5	9	9	12	34.68	Histomonas
0	High	Master Protein	KAH0805677	alpha-tubulin 1	451	50.3	5	FALSE	28	9	9	15	34.36	Histomonas
0	High	Master Protein	KAH0806155	pyruvate:ferredoxin (flavodoxin) oxidoreductase	1219	135.5	8.29	FALSE	15	16	16	20	34.13	Histomonas
0	High	Master Protein	KAH0803696	Actin-like protein 3	419	47.4	6.21	FALSE	34	9	2	15	33.53	Histomonas
0	High	Master Protein	KAH0802642	adenosine deaminase	736	83.5	6.92	FALSE	21	16	10	18	33.2	Histomonas
0	High	Master Protein	KAH0801845	ornithine transcarbamylase	313	35	5.81	FALSE	36	7	7	12	33.09	Histomonas
0	High	Master Protein	KAH0805898	phenylalanine--tRNA ligase beta subunit, cytoplasmic-like	571	64.3	6.1	FALSE	28	12	12	15	33.04	Histomonas
0	High	Master Protein	KAH0801214	Succinyl-CoA Synthetase subunit	308	32.4	9.19	FALSE	31	6	1	13	32.93	Histomonas
0	High	Master Protein	KAH0804330	hypothetical protein	1339	155.4	7.37	FALSE	10	11	11	13	32.83	Histomonas
0	High	Master Protein	KAH0804346	hypothetical protein	208	23.7	5.24	FALSE	60	11	7	18	32.5	Histomonas
0	High	Master Protein	KAH0799860	iron superoxide dismutase	195	22.6	6.42	FALSE	62	9	9	14	32.49	Histomonas
0	High	Master Protein	KAH0802994	F420-0--gamma-glutamyl ligase	400	44.6	6.23	FALSE	32	10	10	14	32.24	Histomonas
0	High	Master Protein	KAH0806403	hypothetical protein	1681	196.3	8.78	FALSE	14	18	18	19	32.13	Histomonas
0	High	Master Protein	KAH0804624	dihydropyrimidine dehydrogenase, putative	849	92.7	6.46	FALSE	23	16	2	18	32.13	Histomonas
0	High	Master Protein	KAH0804819	lysine--tRNA ligase isoform X1	575	66.2	6.19	FALSE	24	12	12	14	32	Histomonas
0	High	Master Protein	KAH0796442	mannitol dehydrogenase family protein	479	54.4	5.48	FALSE	28	11	11	14	31.75	Histomonas
0	High	Master Protein	KAH0796847	Tudor domain containing protein	830	93.2	6.25	FALSE	20	13	13	13	31.7	Histomonas
0	High	Master Protein	KAH0796873	Malate dehydrogenase	333	35.4	6.43	FALSE	39	7	2	12	31.54	Histomonas
0	High	Master Protein	KAH0806967	NADP-specific glutamate dehydrogenase	450	49.2	6.68	FALSE	36	12	1	16	31.3	Histomonas
0	High	Master Protein	KAH0800598	40S ribosomal protein S3a	251	28.5	9.66	FALSE	43	11	2	17	31.22	Histomonas
0	High	Master Protein	KAH0797633	hypothetical protein	1230	138.2	5.36	FALSE	15	15	15	18	31.13	Histomonas
0	High	Master Protein	KAH0802142	GTPase KRas isoform X2	196	21.5	5.01	FALSE	54	8	7	13	31.03	Histomonas
0	High	Master Protein	KAH0797991	hypothetical protein	2638	303.2	5.45	FALSE	7	14	14	14	30.46	Histomonas
0	High	Master Protein	KAH0799392	Adaptin N terminal region family protein	844	94.1	5.17	FALSE	19	10	10	12	30.31	Histomonas
0	High	Master Protein	KAH0797133	ribosomal protein S3Ae	251	28.6	9.61	FALSE	43	10	1	15	29.94	Histomonas
0	High	Master Protein	KAH0805708	Guanine nucleotide-binding protein subunit alpha	374	42.2	4.93	FALSE	41	10	10	14	29.84	Histomonas
0	High	Master Protein	KAH0797913	Succinyl-CoA Synthetase subunit	308	32.4	9.19	FALSE	44	7	2	14	29.81	Histomonas
0	High	Master Protein	KAH0802460	Phosphomannomutase	246	28.3	5.55	FALSE	43	7	7	10	29.49	Histomonas
0	High	Master Protein	KAH0796941	cytidyltransferase-related domain containing protein	345	38.9	6.54	FALSE	52	12	4	14	29.46	Histomonas
0	High	Master Protein	KAH0800820	C2 domain containing protein	412	46.6	5.2	FALSE	28	8	8	12	29.46	Histomonas
0	High	Master Protein	KAH0797076	pyridoxal-5-phosphate-dependent protein subunit beta	495	56.1	6.13	FALSE	25	9	9	10	29.4	Histomonas
0	High	Master Protein	KAH0803454	Cdc42-like	189	21.1	5.74	FALSE	53	7	2	12	28.89	Histomonas
0	High	Master Protein	KAH0798207	enolase family protein	966	109	6.23	FALSE	16	11	8	11	28.78	Histomonas
0	High	Master Protein	KAH0797891	stress-induced protein	546	61.1	9.13	FALSE	27	11	11	15	28.7	Histomonas
0	High	Master Protein	KAH0797693	fimbrin	633	70.5	5.2	FALSE	21	11	11	17	28.65	Histomonas
0	High	Master Protein	KAH0805111	adhesin protein AP33-1	308	32.3	9.2	FALSE	29	5	1	11	28.64	Histomonas
0	High	Master Protein	KAH0807030	dnaK protein	849	97.7	6.05	FALSE	22	13	13	15	28.39	Histomonas
0	High	Master Protein	KAH0792482	hypothetical protein	1123	130.6	5.63	FALSE	35	8	1	14	28.27	Histomonas
0	High	Master Protein	KAH0799648	seryl-tRNA synthetase family protein	494	55.9	6.49	FALSE	31	10	10	14	28.05	Histomonas
0	High	Master Protein	KAH0803764	Succinyl-CoA Synthetase subunit	308	32.4	9.32	FALSE	29	6	1	11	28.03	Histomonas
0	High	Master Protein	KAH0806900	dnaJ-like subfamily A member 2	410	45.5	7.8	FALSE	29	8	8	10	27.79	Histomonas
0	High	Master Protein	KAH0798601	Glucokinase 1	372	41.2	7.5	FALSE	36	11	11	13	27.63	Histomonas
0	High	Master Protein	KAH0806305	glutamine--tRNA ligase, cytoplasmic	754	86.7	8.15	FALSE	16	9	9	11	27.61	Histomonas
0	High	Master Protein	KAH0805053	Cdc42-like	188	20.9	7.71	FALSE	37	5	1	10	27.44	Histomonas
0	High	Master Protein	KAH0806695	S-adenosylmethionine synthetase	276	30	5.63	FALSE	38	7	6	10	27.33	Histomonas
0	High	Master Protein	KAH0797420	adenosylhomocysteinase	486	53.6	5.83	FALSE	37	12	12	15	27.09	Histomonas
0	High	Master Protein	KAH0804259	Profilin A	124	12.8	8.65	FALSE	38	4	2	11	27.08	Histomonas
0	High	Master Protein	KAH0799982	40S ribosomal protein S3a	250	28.4	9.63	FALSE	43	10	2	14	26.68	Histomonas
0	High	Master Protein	KAH0804877	leucine-rich repeat domain-containing protein	1326	144.6	5.41	FALSE	11	9	9	10	26.66	Histomonas
0	High	Master Protein	KAH0793649	40S ribosomal protein S3a	251	28.6	9.61	FALSE	43	11	3	15	26.62	Histomonas
0	High	Master Protein	KAH0797975	calmodulin-like protein 1	136	15.9	4.25	FALSE	60	6	6	11	26.59	Histomonas
0	High	Master Protein	KAH0802829	NADP-dependent alcohol dehydrogenase	363	38.8	8.07	FALSE	27	8	5	17	26.49	Histomonas
0	High	Master Protein	KAH0802224	Guanine nucleotide-binding protein alpha-1 subunit	408	44.8	4.63	FALSE	38	10	6	12	26.45	Histomonas
0	High	Master Protein	KAH0800575	Cysteine synthase	299	33.1	7.15	FALSE	29	7	7	9	26.42	Histomonas
0	High	Master Protein	KAH0804881	NEDD8-activating enzyme E1 catalytic subunit	406	45.1	5.95	FALSE	29	9	9	12	26.39	Histomonas
0	High	Master Protein	KAH0801972	40S ribosomal protein S2-1	266	29.4	9.91	FALSE	39	7	3	10	26.34	Histomonas
0	High	Master Protein	KAH0803330	F-actin-capping protein subunit beta	272	30.6	5.3	FALSE	39	7	2	9	26.31	Histomonas
0	High	Master Protein	KAH0797535	26S proteasome non-ATPase regulatory subunit 2	838	92.5	5.08	FALSE	15	8	5	10	26.29	Histomonas
0	High	Master Protein	KAH0806222	glycogen phosphorylase	938	107.4	5.72	FALSE	19	13	13	15	26.28	Histomonas
0	High	Master Protein	KAH0807177	Actin-like protein 3	419	47.3	6.05	FALSE	29	8	1	12	26.25	Histomonas
0	High	Master Protein	KAH0805366	2,3-diphosphoglycerate-dependent phosphoglycerate mutase	534	60.2	7.28	FALSE	15	6	2	9	26.25	Histomonas
0	High	Master Protein	KAH0803880	ferredoxin	107	11	4.63	FALSE	55	4	4	7	26.11	Histomonas
0	High	Master Protein	KAH0804921	nuclear pore complex subunit	743	86.3	8.63	FALSE	15	10	10	12	26.09	Histomonas
0	High	Master Protein	KAH0806340	calcium-translocating P-type ATPase, PMCA-type family protein	996	110.4	5.5	FALSE	9	6	6	9	25.89	Histomonas
0	High	Master Protein	KAH0800036	polyadenylate-binding protein 2-like	690	78.7	6.51	FALSE	21	10	9	12	25.76	Histomonas
0	High	Master Protein	KAH0797433	Hsp70 family protein	969	103	6.19	FALSE	20	13	13	15	25.69	Histomonas
0	High	Master Protein	KAH0798070	40S ribosomal protein S3a	251	28.5	9.61	FALSE	39	9	1	13	25.45	Histomonas
0	High	Master Protein	KAH0797549	actin-related protein 2/3 complex, subunit 1	360	40	7.56	FALSE	30	7	5	9	25.44	Histomonas
0	High	Master Protein	KAH0790146	Clathrin heavy chain 1	517	57.5	7.03	FALSE	22	8	8	11	25.32	Histomonas
0	High	Master Protein	KAH0806886	40S ribosomal protein S5	193	21.8	9.11	FALSE	44	6	1	9	25.26	Histomonas
0	High	Master Protein	KAH0803395	ribosomal protein S3Ae	251	28.6	9.61	FALSE	37	9	1	13	25.22	Histomonas
0	High	Master Protein	KAH0801160	von Willebrand factor type A domain containing protein	722	80.8	5.22	FALSE	21	9	9	9	25.17	Histomonas
0	High	Master Protein	KAH0804920	40S ribosomal protein S5	193	21.8	9.11	FALSE	44	6	1	9	25.14	Histomonas
0	High	Master Protein	KAH0796222	GTPase-activator protein	2162	247	6.64	FALSE	7	13	13	14	25.1	Histomonas
0	High	Master Protein	KAH0794514	Clan MG, family M24, aminopeptidase P-like metallopeptidase	414	47.1	6.32	FALSE	24	7	7	10	25.08	Histomonas
0	High	Master Protein	KAH0806016	transketolase	665	73.4	6.33	FALSE	20	10	10	14	25.05	Histomonas
0	High	Master Protein	KAH0798920	Malate dehydrogenase	333	35.4	6.54	FALSE	33	6	1	10	24.97	Histomonas
0	High	Master Protein	KAH0803487	small GTP-binding protein	194	21.7	5.71	FALSE	44	6	3	11	24.83	Histomonas
0	High	Master Protein	KAH0799644	Oligopeptidase A	694	81.6	5.59	FALSE	24	14	12	16	24.83	Histomonas
0	High	Master Protein	KAH0803857	hypothetical protein	805	91.8	4.73	FALSE	16	10	10	11	24.8	Histomonas
0	High	Master Protein	KAH0801861	T-complex protein 1 subunit alpha	543	58.5	7.46	FALSE	27	11	4	12	24.68	Histomonas
0	High	Master Protein	KAH0803283	coronin, putative	447	49.5	6.18	FALSE	42	10	4	11	24.54	Histomonas
0	High	Master Protein	KAH0806864	beta tubulin	450	50.4	4.84	FALSE	24	6	6	10	24.38	Histomonas
0	High	Master Protein	KAH0800752	DUF1015 domain-containing protein	429	49	5.92	FALSE	27	7	7	9	24.27	Histomonas
0	High	Master Protein	KAH0800178	Acetyl-CoA hydrolase	518	57.4	7.68	FALSE	22	9	9	12	24.16	Histomonas
0	High	Master Protein	KAH0797160	hypothetical protein	751	84.9	4.92	FALSE	15	8	8	9	24	Histomonas
0	High	Master Protein	KAH0796642	WD40 repeat-like protein	338	37.7	6.46	FALSE	37	7	5	11	23.84	Histomonas
0	High	Master Protein	KAH0799157	F-actin capping protein, beta subunit	273	30.6	5.3	FALSE	39	7	2	8	23.62	Histomonas
0	High	Master Protein	KAH0805500	hypothetical protein	1408	156.5	5.16	FALSE	12	12	4	12	23.34	Histomonas
0	High	Master Protein	KAH0799865	Adaptin N terminal region family protein	710	79.7	5.03	FALSE	20	8	8	9	23.19	Histomonas
0	High	Master Protein	KAH0800738	putative C2 domain containing protein	820	92	8.57	FALSE	13	8	8	11	22.91	Histomonas
0	High	Master Protein	KAH0800902	T-complex protein 1 subunit alpha	541	58.4	7.43	FALSE	26	11	4	13	22.87	Histomonas
0	High	Master Protein	KAH0796109	actin-binding protein	334	36.9	5.58	FALSE	16	5	1	10	22.83	Histomonas
0	High	Master Protein	KAH0802511	Glycine--tRNA ligase	655	74.5	6.42	FALSE	19	11	11	12	22.73	Histomonas
0	High	Master Protein	KAH0805592	DUF5057 domain-containing protein	688	75.2	5.72	FALSE	16	7	7	8	22.67	Histomonas
0	High	Master Protein	KAH0807107	hypothetical protein	678	78	5.81	FALSE	17	9	9	11	22.59	Histomonas
0	High	Master Protein	KAH0806479	purine and uridine phosphorylase	287	31.5	5.08	FALSE	30	6	5	8	22.54	Histomonas
0	High	Master Protein	KAH0802490	Phosphatidylinositol 3- and 4-kinase family protein	1807	206.8	7.08	FALSE	7	10	9	10	22.5	Histomonas
0	High	Master Protein	KAH0802078	AMP-binding enzyme family protein	649	71.9	5.73	FALSE	22	10	10	12	22.5	Histomonas
0	High	Master Protein	KAH0806937	40S ribosomal protein S8-B	194	22	10.58	FALSE	39	5	5	8	22.44	Histomonas
0	High	Master Protein	KAH0799995	essential component of the nuclear pore which mediates nuclear import and export	1152	125.9	7.99	FALSE	66	7	7	9	22.39	Histomonas
0	High	Master Protein	KAH0799604	actin depolymerizing protein	320	35.8	5.58	FALSE	30	5	3	7	22.37	Histomonas
0	High	Master Protein	KAH0801198	Ras family protein	211	23.6	5.36	FALSE	40	8	7	9	22.36	Histomonas
0	High	Master Protein	KAH0798677	NADP-dependent alcohol dehydrogenase	363	38.8	7.49	FALSE	31	8	5	13	22.35	Histomonas
0	High	Master Protein	KAH0799073	actin-related protein 2/3 complex subunit 3-like	180	20.4	9.29	FALSE	54	6	1	9	22.33	Histomonas
0	High	Master Protein	KAH0802548	40S ribosomal protein S5	193	21.7	9.26	FALSE	40	5	1	8	22.24	Histomonas
0	High	Master Protein	KAH0806877	AGC family protein kinase	439	49.6	5.62	FALSE	32	10	5	11	22.23	Histomonas
0	High	Master Protein	KAH0799687	putative coronin	842	94.8	6.93	FALSE	14	10	2	10	22.16	Histomonas
0	High	Master Protein	KAH0803062	DEAD-box ATP-dependent RNA helicase 56-like	431	48.7	6.64	FALSE	26	7	7	10	22.15	Histomonas
0	High	Master Protein	KAH0801695	40S ribosomal protein S5	193	21.7	9.26	FALSE	40	5	1	8	22	Histomonas
0	High	Master Protein	KAH0805871	40S ribosomal protein S4, X isoform	258	29	9.99	FALSE	29	6	6	8	21.95	Histomonas
0	High	Master Protein	KAH0802981	hypothetical protein	205	23.3	5.31	FALSE	49	6	2	10	21.94	Histomonas
0	High	Master Protein	KAH0805940	ribosomal protein S3	216	24.5	10.15	FALSE	31	6	6	8	21.86	Histomonas
0	High	Master Protein	KAH0804760	UV excision repair protein RAD23-like A isoform X2	349	37.9	4.73	FALSE	26	6	6	9	21.73	Histomonas
0	High	Master Protein	KAH0805223	AGC family protein kinase	443	50	5.53	FALSE	35	11	6	13	21.71	Histomonas
0	High	Master Protein	KAH0796231	T-complex protein 1 subunit epsilon	535	58.6	5.69	FALSE	17	7	2	8	21.71	Histomonas
0	High	Master Protein	KAH0796282	60S ribosomal protein L7-2	239	27.4	9.96	FALSE	59	11	4	11	21.69	Histomonas
0	High	Master Protein	KAH0799527	UvrB/uvrC motif family protein	764	85.5	4.96	FALSE	16	9	9	9	21.68	Histomonas
0	High	Master Protein	KAH0797522	hypothetical protein	328	36	8.62	FALSE	30	8	8	10	21.64	Histomonas
0	High	Master Protein	KAH0797468	STE family protein kinase	420	47.4	6.06	FALSE	20	6	6	8	21.62	Histomonas
0	High	Master Protein	KAH0798645	60S ribosomal protein L7-2	239	27.5	9.88	FALSE	51	10	3	10	21.44	Histomonas
0	High	Master Protein	KAH0805219	small GTP-binding protein	201	21.4	6.04	FALSE	31	4	1	7	21.26	Histomonas
0	High	Master Protein	KAH0799352	Ras-related C3 botulinum toxin substrate 1	199	22.3	5.05	FALSE	27	5	1	14	21.24	Histomonas
0	High	Master Protein	KAH0797403	actin-related protein 2/3 complex, subunit 1	364	40.7	7.39	FALSE	17	4	2	6	21.24	Histomonas
0	High	Master Protein	KAH0801043	Vesicular-fusion protein SEC18	732	81.7	6.68	FALSE	16	8	8	10	20.97	Histomonas
0	High	Master Protein	KAH0801303	cofilin/tropomyosin-type actin-binding protein	142	16.1	5.21	FALSE	44	5	4	13	20.92	Histomonas
0	High	Master Protein	KAH0804927	Polyadenylate-binding protein 2	496	56.7	8.43	FALSE	24	10	10	11	20.84	Histomonas
0	High	Master Protein	KAH0807050	Metalloenzyme superfamily protein	410	45.4	5.87	FALSE	27	9	9	10	20.78	Histomonas
0	High	Master Protein	KAH0807023	ribosomal protein RPL10A	217	24.7	10.14	FALSE	29	8	2	10	20.7	Histomonas
0	High	Master Protein	KAH0805098	COP9 signalosome complex subunit 2	448	51.2	4.73	FALSE	37	10	10	10	20.63	Histomonas
0	High	Master Protein	KAH0804926	obg-like ATPase 1	390	44.3	7.96	FALSE	30	10	2	12	20.61	Histomonas
0	High	Master Protein	KAH0800079	2,3-diphosphoglycerate-dependent phosphoglycerate mutase	252	28.5	7.2	FALSE	29	5	1	7	20.52	Histomonas
0	High	Master Protein	KAH0791572	hypothetical protein	1031	114.7	5.26	FALSE	13	10	2	10	20.4	Histomonas
0	High	Master Protein	KAH0797259	NADP-dependent alcohol dehydrogenase	363	38.8	7.49	FALSE	28	7	3	12	20.38	Histomonas
0	High	Master Protein	KAH0801188	T-complex protein 1 subunit theta isoform X2	536	58.6	5.81	FALSE	21	10	3	12	20.18	Histomonas
0	High	Master Protein	KAH0796454	DNA-directed RNA polymerase II subunit RPB2	1160	131.5	7.3	FALSE	9	8	8	8	20.1	Histomonas
0	High	Master Protein	KAH0802832	ras-related protein Rab7	204	22.9	5.33	FALSE	44	6	6	8	20.03	Histomonas
0	High	Master Protein	KAH0799084	T-complex protein 1 subunit eta	560	61.1	5.9	FALSE	19	8	1	10	20.03	Histomonas
0	High	Master Protein	KAH0796990	EF hand family protein	152	17.4	4.41	FALSE	59	6	6	7	20.03	Histomonas
0	High	Master Protein	KAH0798135	40S ribosomal protein S2-1	267	29.4	9.94	FALSE	35	6	2	9	19.96	Histomonas
0	High	Master Protein	KAH0805142	ubiquitin-conjugating enzyme E2-16 kDa	146	17	4.88	FALSE	55	5	4	9	19.93	Histomonas
0	High	Master Protein	KAH0800593	methionine gamma-lyase	391	42.5	6.7	FALSE	23	6	6	7	19.9	Histomonas
0	High	Master Protein	KAH0801690	cytidyltransferase-related domain containing protein	346	39.1	6.24	FALSE	40	9	1	10	19.84	Histomonas
0	High	Master Protein	KAH0805773	ribosomal protein S14	156	16.7	10.59	FALSE	50	7	7	11	19.67	Histomonas
0	High	Master Protein	KAH0797911	hypothetical protein	244	27.8	9.88	FALSE	42	6	4	9	19.64	Histomonas
0	High	Master Protein	KAH0797653	ATP-dependent RNA helicase DBP5	403	45.1	6.39	FALSE	22	7	7	9	19.53	Histomonas
0	High	Master Protein	KAH0796180	thioredoxin peroxidase	223	24.6	6.11	FALSE	45	7	7	8	19.5	Histomonas
0	High	Master Protein	KAH0805313	Oligopeptidase A	677	79.3	5.35	FALSE	12	7	5	7	19.43	Histomonas
0	High	Master Protein	KAH0800620	hypothetical protein	818	93.6	4.6	FALSE	12	7	7	8	19.43	Histomonas
0	High	Master Protein	KAH0806424	alanyl-tRNA synthetase	974	110.4	6.77	FALSE	12	9	9	10	19.41	Histomonas
0	High	Master Protein	KAH0805040	Peptidase T	429	47.3	5.1	FALSE	17	5	5	8	19.36	Histomonas
0	High	Master Protein	KAH0802967	RNA-binding protein	213	24.6	10.14	FALSE	36	7	7	8	19.34	Histomonas
0	High	Master Protein	KAH0806204	protein FAM91A1	656	73.9	5.14	FALSE	20	8	8	8	19.3	Histomonas
0	High	Master Protein	KAH0807175	Guanine nucleotide-binding protein subunit alpha	372	41.7	4.94	FALSE	31	8	8	9	19.22	Histomonas
0	High	Master Protein	KAH0805212	glia maturation factor beta	142	16.3	5.63	FALSE	40	6	3	9	19.2	Histomonas
0	High	Master Protein	KAH0800909	T-complex protein 1 subunit eta	560	61.1	5.9	FALSE	19	8	1	10	18.99	Histomonas
0	High	Master Protein	KAH0806883	small GTP-binding protein	200	21.3	6.2	FALSE	36	5	2	6	18.99	Histomonas
0	High	Master Protein	KAH0798424	NAD-dependent epimerase/dehydratase family protein	365	40.7	8.02	FALSE	24	6	6	9	18.98	Histomonas
0	High	Master Protein	KAH0800240	prolyl-tRNA synthetase	483	55	7.14	FALSE	28	11	11	12	18.97	Histomonas
0	High	Master Protein	KAH0806797	40S ribosomal protein S5	193	21.8	9.26	FALSE	32	5	2	7	18.91	Histomonas
0	High	Master Protein	KAH0796481	hypothetical protein	909	103.6	5.26	FALSE	13	10	10	10	18.87	Histomonas
0	High	Master Protein	KAH0800083	aminotransferase, classes I and II family protein	472	53.3	7.65	FALSE	17	5	5	6	18.85	Histomonas
0	High	Master Protein	KAH0800641	basic transcription factor 3b, putative	147	16.2	5.26	FALSE	41	3	3	6	18.83	Histomonas
0	High	Master Protein	KAH0805224	AMP-binding enzyme family protein	661	73.4	6	FALSE	15	8	8	9	18.77	Histomonas
0	High	Master Protein	KAH0796429	RAP1B, member of RAS oncogene family	187	20.4	4.82	FALSE	45	5	5	9	18.76	Histomonas
0	High	Master Protein	KAH0804727	guanine nucleotide-binding protein subunit alpha	408	44.9	4.63	FALSE	22	7	3	9	18.76	Histomonas
0	High	Master Protein	KAH0803441	AGC family protein kinase	443	50.3	5.52	FALSE	22	7	7	10	18.74	Histomonas
0	High	Master Protein	KAH0798356	methionine aminopeptidase 2B	411	46.4	6.48	FALSE	18	5	5	7	18.73	Histomonas
0	High	Master Protein	KAH0803492	Sec23/Sec24 trunk domain containing protein	720	79.4	6.58	FALSE	13	6	6	7	18.71	Histomonas
0	High	Master Protein	KAH0805446	Adaptin N terminal region family protein	1011	113.3	5.45	FALSE	12	8	8	8	18.64	Histomonas
0	High	Master Protein	KAH0806111	vacuolar protein sorting-associated protein 4B	456	49.7	8.06	FALSE	23	7	7	7	18.6	Histomonas
0	High	Master Protein	KAH0804957	oxidoreductase, aldo/keto reductase family protein	307	35.3	6.44	FALSE	19	5	5	7	18.6	Histomonas
0	High	Master Protein	KAH0806391	putative coronin	808	91.3	6.93	FALSE	15	9	1	9	18.58	Histomonas
0	High	Master Protein	KAH0801729	coatomer subunit beta'	849	96	4.84	FALSE	11	6	6	7	18.57	Histomonas
0	High	Master Protein	KAH0806333	actophorin, putative	129	14.8	5.06	FALSE	35	3	2	7	18.5	Histomonas
0	High	Master Protein	KAH0797333	oligopeptidase A	691	79.9	5.96	FALSE	16	9	9	9	18.48	Histomonas
0	High	Master Protein	KAH0796327	Profilin A	124	12.8	8.54	FALSE	32	3	1	8	18.37	Histomonas
0	High	Master Protein	KAH0806113	Rpt5p	418	46.8	5.39	FALSE	26	8	8	8	18.26	Histomonas
0	High	Master Protein	KAH0796230	26S proteasome non-ATPase regulatory subunit 2	837	92.3	5.12	FALSE	11	6	3	7	18.02	Histomonas
0	High	Master Protein	KAH0798849	cysteinyl-tRNA synthetase	626	70.9	7.43	FALSE	16	8	8	10	17.96	Histomonas
0	High	Master Protein	KAH0797305	coronin, putative	450	50	6.35	FALSE	32	8	2	8	17.91	Histomonas
0	High	Master Protein	KAH0801056	ras-related protein RABA2a-like	209	22.9	6.23	FALSE	55	10	4	10	17.9	Histomonas
0	High	Master Protein	KAH0797362	obg-like ATPase 1	390	44.4	7.74	FALSE	26	9	1	11	17.8	Histomonas
0	High	Master Protein	KAH0801400	Sec23/Sec24 trunk domain containing protein	743	83.6	5.76	FALSE	12	7	7	7	17.76	Histomonas
0	High	Master Protein	KAH0801703	26S proteasome non-ATPase regulatory subunit 11-like	435	49.5	4.79	FALSE	22	7	4	7	17.66	Histomonas
0	High	Master Protein	KAH0800069	class I SAM-dependent methyltransferase	259	30.1	5.14	FALSE	25	5	4	8	17.65	Histomonas
0	High	Master Protein	KAH0799086	ribosomal protein L18ae	175	20.1	10.08	FALSE	29	5	3	8	17.61	Histomonas
0	High	Master Protein	KAH0805312	tyrosine phenol-lyase	447	50.9	6.38	FALSE	18	6	6	7	17.61	Histomonas
0	High	Master Protein	KAH0797608	Inositol-3-phosphate synthase	511	56.5	6.64	FALSE	28	9	3	13	17.6	Histomonas
0	High	Master Protein	KAH0797228	RidA family protein	126	13.9	5.26	FALSE	53	5	5	6	17.57	Histomonas
0	High	Master Protein	KAH0799391	TPR Domain containing protein	551	62.5	6.18	FALSE	22	10	10	13	17.49	Histomonas
0	High	Master Protein	KAH0799064	Adaptin N terminal region family protein	716	80.9	5.07	FALSE	16	8	8	8	17.49	Histomonas
0	High	Master Protein	KAH0797947	ATP-dependent RNA helicase eIF4A	436	49.7	6.07	FALSE	28	8	8	9	17.49	Histomonas
0	High	Master Protein	KAH0806956	DTDP-glucose 4,6-dehydratase, putative	344	39.7	6.52	FALSE	36	8	8	8	17.48	Histomonas
0	High	Master Protein	KAH0806589	Alpha amylase, catalytic domain containing protein	657	73.9	5.62	FALSE	16	5	4	6	17.47	Histomonas
0	High	Master Protein	KAH0799231	Tudor domain containing protein	830	94.3	8.27	FALSE	14	9	9	9	17.45	Histomonas
0	High	Master Protein	KAH0803041	14-3-3 protein	240	27.5	4.78	FALSE	33	8	6	10	17.44	Histomonas
0	High	Master Protein	KAH0803117	hypothetical protein	418	49.5	9.48	FALSE	22	10	6	12	17.41	Histomonas
0	High	Master Protein	KAH0798311	GDP-L-fucose synthase	361	41.3	6.7	FALSE	31	8	8	10	17.4	Histomonas
0	High	Master Protein	KAH0804587	hypothetical protein	452	51.4	4.81	FALSE	18	6	6	10	17.39	Histomonas
0	High	Master Protein	KAH0806240	dTDP-4-dehydrorhamnose 3,5-epimerase	324	35.9	5.44	FALSE	23	6	6	7	17.35	Histomonas
0	High	Master Protein	KAH0803839	HEAT repeat family protein	2196	247.2	6.42	FALSE	5	7	7	8	17.34	Histomonas
0	High	Master Protein	KAH0797534	T-complex protein 1 subunit epsilon	535	58.7	5.78	FALSE	13	6	1	8	17.32	Histomonas
0	High	Master Protein	KAH0800321	basic transcription factor 3b, putative	149	16.4	5.26	FALSE	42	3	3	7	17.19	Histomonas
0	High	Master Protein	KAH0805817	actin-related protein 2/3 complex subunit 3-like	180	20.4	9.29	FALSE	54	6	2	8	17.16	Histomonas
0	High	Master Protein	KAH0798506	tyrosyl-tRNA synthetase	342	39.4	6.62	FALSE	14	5	5	6	17.12	Histomonas
0	High	Master Protein	KAH0800673	aspartate aminotransferase, putative	399	44.8	6.92	FALSE	19	6	6	8	17.1	Histomonas
0	High	Master Protein	KAH0796122	GTPase-activator protein	1372	156.8	5.86	FALSE	6	6	6	8	17.07	Histomonas
0	High	Master Protein	KAH0799837	Clathrin light chain	185	20.5	4.48	FALSE	38	6	6	7	17.02	Histomonas
0	High	Master Protein	KAH0806694	Actin-related protein 2/3 complex subunit 3	180	20.4	9.29	FALSE	45	5	1	6	17	Histomonas
0	High	Master Protein	KAH0807110	BTB/POZ domain containing protein	482	54.8	8.1	FALSE	22	7	7	7	16.97	Histomonas
0	High	Master Protein	KAH0803597	leucine-rich repeat domain-containing protein	1333	145.2	4.89	FALSE	6	6	6	8	16.91	Histomonas
0	High	Master Protein	KAH0805272	histidinol-phosphate aminotransferase	363	41.2	6.98	FALSE	21	6	6	7	16.91	Histomonas
0	High	Master Protein	KAH0800613	hypothetical protein	424	48.8	5	FALSE	26	7	7	9	16.83	Histomonas
0	High	Master Protein	KAH0803715	knotted carbamoyltransferase YgeW	395	44.3	6.35	FALSE	30	9	9	10	16.82	Histomonas
0	High	Master Protein	KAH0798244	class I SAM-dependent methyltransferase	260	30.4	5.05	FALSE	28	6	5	8	16.79	Histomonas
0	High	Master Protein	KAH0802715	purine and uridine phosphorylase	278	31	5.76	FALSE	32	9	9	11	16.64	Histomonas
0	High	Master Protein	KAH0798564	epsin-1-like isoform X1	1060	115	8.76	FALSE	11	6	6	6	16.58	Histomonas
0	High	Master Protein	KAH0800382	DNA-directed RNA polymerase II subunit RPB1	1727	193.6	6.13	FALSE	7	8	8	8	16.55	Histomonas
0	High	Master Protein	KAH0801165	hypothetical protein	245	27.8	4.65	FALSE	34	4	4	6	16.52	Histomonas
0	High	Master Protein	KAH0806676	T-complex protein 1 subunit zeta 1	530	58.1	6.65	FALSE	15	6	6	7	16.44	Histomonas
0	High	Master Protein	KAH0806033	molybdenum cofactor sulfurase	502	56.1	8.34	FALSE	12	6	6	8	16.41	Histomonas
0	High	Master Protein	KAH0800280	nascent polypeptide-associated complex subunit alpha-like protein 1	188	20.7	4.7	FALSE	45	8	5	9	16.41	Histomonas
0	High	Master Protein	KAH0797284	UTP--glucose-1-phosphate uridylyltransferase family protein	473	53.3	5.78	FALSE	15	7	7	8	16.33	Histomonas
0	High	Master Protein	KAH0800108	Actin family protein	392	44.5	6.81	FALSE	19	7	7	10	16.3	Histomonas
0	High	Master Protein	KAH0796286	viral A-type inclusion protein	1975	228.7	4.54	FALSE	8	9	9	10	16.27	Histomonas
0	High	Master Protein	KAH0791811	BspA family leucine-rich repeat surface protein	989	111.8	4.63	FALSE	12	9	9	9	16.25	Histomonas
0	High	Master Protein	KAH0806987	glycogen phosphorylase	938	106.6	6.01	FALSE	12	7	4	8	16.25	Histomonas
0	High	Master Protein	KAH0796155	basic transcription factor 3b, putative	142	15.5	5.43	FALSE	39	4	3	8	16.21	Histomonas
0	High	Master Protein	KAH0800032	T-complex protein 1 subunit theta isoform X2	536	58.6	5.81	FALSE	17	8	1	9	16.2	Histomonas
0	High	Master Protein	KAH0797033	AMP-binding enzyme family protein	659	73	6.57	FALSE	20	7	7	8	16.18	Histomonas
0	High	Master Protein	KAH0796469	rho GDP-dissociation inhibitor 1	180	20.5	5.52	FALSE	43	7	2	8	16.15	Histomonas
0	High	Master Protein	KAH0803806	Legume-like lectin family protein	432	48.7	5.66	FALSE	17	6	6	7	16.12	Histomonas
0	High	Master Protein	KAH0804708	Inositol-3-phosphate synthase	511	56.4	6.71	FALSE	21	7	1	10	16.06	Histomonas
0	High	Master Protein	KAH0784994	Thioredoxin family protein	339	39.4	8.81	FALSE	22	7	7	8	16.06	Histomonas
0	High	Master Protein	KAH0802305	rho GDP-dissociation inhibitor 1	180	20.4	5.69	FALSE	43	7	1	8	16.05	Histomonas
0	High	Master Protein	KAH0807125	Clan CA, family C19, ubiquitin hydrolase-like cysteine peptidase	823	95	6.21	FALSE	14	7	7	8	16.04	Histomonas
0	High	Master Protein	KAH0797980	serine/threonine-protein phosphatase 6 regulatory subunit 3 isoform X1	491	56.3	4.42	FALSE	17	7	7	7	16.04	Histomonas
0	High	Master Protein	KAH0800417	hypothetical protein	370	42.3	4.88	FALSE	27	9	9	9	16.04	Histomonas
0	High	Master Protein	KAH0803632	molecular chaperone DnaK	652	71.5	6.27	FALSE	14	7	7	8	16.01	Histomonas
0	High	Master Protein	KAH0797072	FprA family A-type flavoprotein	419	47	8.79	FALSE	16	7	7	8	15.98	Histomonas
0	High	Master Protein	KAH0801691	hypothetical protein	1734	199.4	5.62	FALSE	5	6	6	6	15.9	Histomonas
0	High	Master Protein	KAH0801652	hypothetical protein	1494	171.7	6.46	FALSE	10	11	11	11	15.89	Histomonas
0	High	Master Protein	KAH0804366	F-actin capping protein alpha subunit	268	29.7	5.57	FALSE	22	4	4	6	15.88	Histomonas
0	High	Master Protein	KAH0803847	actin depolymerizing protein	320	35.7	5.47	FALSE	24	4	2	5	15.85	Histomonas
0	High	Master Protein	KAH0806749	DJ-1 family protein	186	19.3	6.76	FALSE	34	4	3	5	15.78	Histomonas
0	High	Master Protein	KAH0803227	Calmodulin	162	18.4	4.25	FALSE	35	4	4	5	15.74	Histomonas
0	High	Master Protein	KAH0800709	T-complex protein 1 subunit eta	560	61.1	6.29	FALSE	17	7	2	8	15.7	Histomonas
0	High	Master Protein	KAH0803056	Formin-like 2 Domain containing protein	1879	212	5.38	FALSE	6	7	7	8	15.69	Histomonas
0	High	Master Protein	KAH0805335	histidinol-phosphate aminotransferase	363	41	6.27	FALSE	27	8	5	9	15.63	Histomonas
0	High	Master Protein	KAH0804286	60S ribosomal protein L7-2	239	27.2	9.96	FALSE	38	7	4	7	15.59	Histomonas
0	High	Master Protein	KAH0806798	ornithine cyclodeaminase	328	35.8	5.83	FALSE	23	6	6	7	15.58	Histomonas
0	High	Master Protein	KAH0798775	ribosomal protein L18ae	175	20	10.04	FALSE	26	4	2	7	15.58	Histomonas
0	High	Master Protein	KAH0803436	hypothetical protein	840	98.6	6.6	FALSE	13	8	8	8	15.56	Histomonas
0	High	Master Protein	KAH0796174	eukaryotic translation initiation factor 3 subunit A	928	107.6	7.68	FALSE	11	9	9	9	15.55	Histomonas
0	High	Master Protein	KAH0796664	beta-adaptin-like protein a	719	80.5	4.83	FALSE	7	4	4	5	15.54	Histomonas
0	High	Master Protein	KAH0806939	eukaryotic translation initiation factor 5B	706	79.2	6.02	FALSE	13	7	7	7	15.54	Histomonas
0	High	Master Protein	KAH0804141	putative Arp2/3	300	34.5	9.17	FALSE	19	4	1	6	15.52	Histomonas
0	High	Master Protein	KAH0797158	Phosphatidylinositide phosphatase SAC1	525	60.3	8.03	FALSE	14	6	6	6	15.48	Histomonas
0	High	Master Protein	KAH0803997	Dynamin central region family protein	594	66.4	6.61	FALSE	13	6	4	7	15.48	Histomonas
0	High	Master Protein	KAH0802364	Clan CA, family C19, ubiquitin hydrolase-like cysteine peptidase	942	109.7	4.83	FALSE	12	8	8	8	15.41	Histomonas
0	High	Master Protein	KAH0801814	V-type proton ATPase subunit B	504	56.7	5.44	FALSE	21	6	6	7	15.4	Histomonas
0	High	Master Protein	KAH0798926	thioredoxin peroxidase	204	22.7	6.62	FALSE	29	5	5	7	15.4	Histomonas
0	High	Master Protein	KAH0798885	60S ribosomal protein L27a	149	16.8	10.13	FALSE	46	8	2	10	15.38	Histomonas
0	High	Master Protein	KAH0801712	40S ribosomal protein S2-4	269	29.6	9.94	FALSE	35	5	1	7	15.34	Histomonas
0	High	Master Protein	KAH0801713	Phosphatidylinositol transfer protein	271	32.1	6.28	FALSE	34	6	2	6	15.27	Histomonas
0	High	Master Protein	KAH0798196	Ras-related C3 botulinum toxin substrate 1	199	22.3	5.05	FALSE	27	5	1	8	15.19	Histomonas
0	High	Master Protein	KAH0796798	calnexin	553	63.2	5.16	FALSE	11	4	3	6	15.18	Histomonas
0	High	Master Protein	KAH0798109	actin-interacting protein 1 isoform X2	588	64.6	6.87	FALSE	16	8	6	9	15.18	Histomonas
0	High	Master Protein	KAH0804675	AMP-binding enzyme family protein	652	73.7	6.24	FALSE	19	9	9	9	15.15	Histomonas
0	High	Master Protein	KAH0799436	Adaptin N terminal region family protein	1017	116.6	6.4	FALSE	11	7	7	7	15.14	Histomonas
0	High	Master Protein	KAH0806436	Ubiquitin-like modifier-activating enzyme 1	1008	114.9	5.43	FALSE	11	8	8	8	15.14	Histomonas
0	High	Master Protein	KAH0796188	ThiF family protein	509	57.9	5.53	FALSE	22	7	7	7	15.12	Histomonas
0	High	Master Protein	KAH0798313	von Willebrand factor type A domain containing protein	739	82	5.66	FALSE	12	7	7	7	15.12	Histomonas
0	High	Master Protein	KAH0800284	serpin family protein	371	42.7	5.58	FALSE	18	5	5	6	15.08	Histomonas
0	High	Master Protein	KAH0806804	ribosomal protein S19	140	15.7	10.2	FALSE	46	5	5	8	15.05	Histomonas
0	High	Master Protein	KAH0799855	protein phosphatase 2C	890	100.8	5.73	FALSE	8	6	6	6	15.01	Histomonas
0	High	Master Protein	KAH0801595	oxidoreductase, aldo/keto reductase family protein	289	33.1	6.07	FALSE	14	4	4	5	15	Histomonas
0	High	Master Protein	KAH0796971	prefoldin subunit 3	175	19.9	5.29	FALSE	27	3	2	4	14.96	Histomonas
0	High	Master Protein	KAH0806665	translationally controlled tumor-associated	152	17.7	4.78	FALSE	68	6	6	6	14.93	Histomonas
0	High	Master Protein	KAH0804599	viral A-type inclusion protein	1096	126.3	4.79	FALSE	14	12	12	12	14.9	Histomonas
0	High	Master Protein	KAH0806399	calcyclin-binding protein-like	219	25.1	9.29	FALSE	29	6	3	7	14.86	Histomonas
0	High	Master Protein	KAH0797352	60S ribosomal protein L18	186	21.1	10.76	FALSE	29	4	2	5	14.78	Histomonas
0	High	Master Protein	KAH0801221	hypothetical protein	249	28.3	9.95	FALSE	35	5	3	7	14.77	Histomonas
0	High	Master Protein	KAH0803401	Dynamin central region family protein	593	67.5	6.62	FALSE	12	7	2	7	14.76	Histomonas
0	High	Master Protein	KAH0806500	Carbamate kinase	325	35.4	5.55	FALSE	27	6	6	8	14.76	Histomonas
0	High	Master Protein	KAH0805483	Eukaryotic translation initiation factor 3 subunit B	619	70.2	8.46	FALSE	12	5	4	6	14.75	Histomonas
0	High	Master Protein	KAH0797586	glycogen phosphorylase	948	108	5.91	FALSE	16	10	7	11	14.73	Histomonas
0	High	Master Protein	KAH0805668	hypothetical protein	956	106.1	4.79	FALSE	10	6	5	6	14.72	Histomonas
0	High	Master Protein	KAH0796425	serine/threonine-protein phosphatase 2A regulatory subunit B'' subunit beta isoform X1	474	55.3	5.12	FALSE	20	8	8	8	14.7	Histomonas
0	High	Master Protein	KAH0805444	ribosomal protein L7Ae	243	27.5	9.99	FALSE	35	9	9	11	14.67	Histomonas
0	High	Master Protein	KAH0806051	adenosine deaminase	740	83.9	6.93	FALSE	8	8	2	8	14.66	Histomonas
0	High	Master Protein	KAH0804413	papain family cysteine protease domain containing protein	567	64.7	5.54	FALSE	20	8	8	8	14.66	Histomonas
0	High	Master Protein	KAH0795074	small GTP-binding protein	194	21.7	8.48	FALSE	27	4	1	8	14.65	Histomonas
0	High	Master Protein	KAH0799487	hypothetical protein	1629	182.6	5.02	FALSE	6	8	8	8	14.63	Histomonas
0	High	Master Protein	KAH0800796	glycosyl hydrolase	873	101.6	5.45	FALSE	16	10	9	10	14.5	Histomonas
0	High	Master Protein	KAH0802761	Actin-related protein 2/3 complex subunit 2	300	34.5	9.1	FALSE	19	4	1	6	14.5	Histomonas
0	High	Master Protein	KAH0796139	60S ribosomal protein L5, putative	280	31.9	9.91	FALSE	32	8	8	11	14.48	Histomonas
0	High	Master Protein	KAH0799568	Thioredoxin family protein	117	12.9	6.51	FALSE	65	5	5	5	14.47	Histomonas
0	High	Master Protein	KAH0806123	60S ribosomal protein L6	154	16.8	8.32	FALSE	53	5	2	5	14.47	Histomonas
0	High	Master Protein	KAH0805123	FYVE-type zinc finger-containing protein	515	57.1	8.16	FALSE	14	5	4	6	14.41	Histomonas
0	High	Master Protein	KAH0801434	tyrosyl-tRNA synthetase	350	38.8	7.71	FALSE	29	7	7	7	14.37	Histomonas
0	High	Master Protein	KAH0803029	E3 SUMO-protein ligase RanBP2	195	21.8	5.73	FALSE	35	5	3	5	14.34	Histomonas
0	High	Master Protein	KAH0802523	AMP-binding enzyme family protein	654	73.5	5.82	FALSE	18	8	8	10	14.23	Histomonas
0	High	Master Protein	KAH0801725	14-3-3 protein	237	27.2	4.74	FALSE	23	4	3	5	14.2	Histomonas
0	High	Master Protein	KAH0805308	Dipeptidyl-peptidase III	678	76.7	5.49	FALSE	17	8	8	8	14.16	Histomonas
0	High	Master Protein	KAH0805242	hypothetical protein	526	61.9	5.01	FALSE	17	7	7	8	14.15	Histomonas
0	High	Master Protein	KAH0805662	hypothetical protein	1243	142.2	5.92	FALSE	6	6	6	7	14.14	Histomonas
0	High	Master Protein	KAH0804783	acetolactate decarboxylase	225	25.2	6	FALSE	26	3	3	5	14.13	Histomonas
0	High	Master Protein	KAH0797353	Polyadenylate-binding protein	494	56.7	8.12	FALSE	17	8	8	8	14.11	Histomonas
0	High	Master Protein	KAH0802735	molecular chaperone DnaJ	521	60.8	7.66	FALSE	15	4	4	5	14.11	Histomonas
0	High	Master Protein	KAH0806686	serpin family protein	370	41.7	4.94	FALSE	25	7	7	8	14.05	Histomonas
0	High	Master Protein	KAH0806538	WD40 repeat-like protein	338	37.7	6.44	FALSE	28	5	3	7	14.04	Histomonas
0	High	Master Protein	KAH0799969	transcription factor 3b, putative	137	15.1	5.39	FALSE	37	4	4	5	14.04	Histomonas
0	High	Master Protein	KAH0803518	1-4-alpha-glucan-branching enzyme	672	78.4	6.54	FALSE	14	7	2	8	14.03	Histomonas
0	High	Master Protein	KAH0803784	60S ribosomal protein L18	186	21.2	10.83	FALSE	29	4	2	5	14.03	Histomonas
0	High	Master Protein	KAH0799898	RAP1B, member of RAS oncogene family	187	20.8	4.79	FALSE	19	2	2	4	13.97	Histomonas
0	High	Master Protein	KAH0807034	hypothetical protein	732	84.4	5.07	FALSE	12	6	6	6	13.89	Histomonas
0	High	Master Protein	KAH0799821	Glycogen debranching enzyme	1470	167.7	6.33	FALSE	10	10	10	10	13.89	Histomonas
0	High	Master Protein	KAH0802525	cysteine desulfurase, mitochondrial	420	46	8.97	FALSE	20	6	6	6	13.89	Histomonas
0	High	Master Protein	KAH0796908	Coatomer subunit gamma-1	797	90.3	5.83	FALSE	9	5	5	5	13.87	Histomonas
0	High	Master Protein	KAH0804324	Clan CA, family C19, ubiquitin hydrolase-like cysteine peptidase	1227	143.2	5.87	FALSE	7	7	7	7	13.83	Histomonas
0	High	Master Protein	KAH0798031	Adaptor complexes medium subunit family protein	433	47.8	9.01	FALSE	19	6	3	6	13.83	Histomonas
0	High	Master Protein	KAH0807041	MBL fold metallo-hydrolase	876	96.4	5.48	FALSE	11	7	7	8	13.82	Histomonas
0	High	Master Protein	KAH0801344	M18 family aminopeptidase	420	46.6	6.6	FALSE	21	6	6	6	13.81	Histomonas
0	High	Master Protein	KAH0803498	ras-related protein RABA2a	208	22.9	6.23	FALSE	47	8	2	8	13.78	Histomonas
0	High	Master Protein	KAH0796928	ubiquitin-conjugating enzyme E2 5B-like	148	16.6	5.54	FALSE	37	3	1	5	13.71	Histomonas
0	High	Master Protein	KAH0803977	threonine ammonia-lyase	416	45.6	6.71	FALSE	13	4	3	5	13.65	Histomonas
0	High	Master Protein	KAH0802237	ras-related protein Rap-1b isoform X1	187	20.5	4.88	FALSE	23	3	3	5	13.59	Histomonas
0	High	Master Protein	KAH0801623	nitroreductase	275	31.2	6.09	FALSE	23	5	5	6	13.58	Histomonas
0	High	Master Protein	KAH0805238	RNA-binding protein	197	22.3	10.14	FALSE	32	6	6	8	13.57	Histomonas
0	High	Master Protein	KAH0806248	small GTP-binding protein	194	21.2	5.25	FALSE	31	4	3	5	13.56	Histomonas
0	High	Master Protein	KAH0796371	transforming protein RhoA-like	180	20.3	7.66	FALSE	40	6	3	8	13.54	Histomonas
0	High	Master Protein	KAH0797703	von Willebrand factor type A domain containing protein	721	80.9	7.31	FALSE	11	5	5	6	13.54	Histomonas
0	High	Master Protein	KAH0805527	26S protease regulatory subunit S10B-like B	397	44.5	6.13	FALSE	20	5	2	5	13.52	Histomonas
0	High	Master Protein	KAH0803931	ribosomal protein L14	130	14.5	9.82	FALSE	24	4	1	5	13.51	Histomonas
0	High	Master Protein	KAH0796899	Proteasome subunit alpha type-4	252	28.1	6.1	FALSE	29	5	5	5	13.48	Histomonas
0	High	Master Protein	KAH0797325	Adaptin N terminal region family protein	1406	155.1	5.05	FALSE	6	8	8	8	13.44	Histomonas
0	High	Master Protein	KAH0801480	V-type proton ATPase subunit d 2	346	40.6	5.05	FALSE	19	5	1	5	13.41	Histomonas
0	High	Master Protein	KAH0793915	methionine adenosyltransferase	209	23	9.28	FALSE	18	3	2	5	13.39	Histomonas
0	High	Master Protein	KAH0799894	60S ribosomal protein L6	154	16.8	8.34	FALSE	53	5	2	5	13.39	Histomonas
0	High	Master Protein	KAH0796612	EF hand family protein	198	22.7	5.17	FALSE	42	5	5	7	13.39	Histomonas
0	High	Master Protein	KAH0802501	puromycin-sensitive aminopeptidase isoform X2	827	94.5	5.08	FALSE	8	5	5	5	13.35	Histomonas
0	High	Master Protein	KAH0806086	putative protein disulfide-isomerase A6	938	108	5.85	FALSE	5	3	3	5	13.3	Histomonas
0	High	Master Protein	KAH0797901	Adenylate kinase family protein	193	21.3	5.78	FALSE	21	3	3	4	13.29	Histomonas
0	High	Master Protein	KAH0796178	flagellar associated protein	200	22.7	4.98	FALSE	26	3	3	5	13.21	Histomonas
0	High	Master Protein	KAH0797287	CHAT domain-containing protein	6236	702.9	7.18	FALSE	1	7	4	7	13.19	Histomonas
0	High	Master Protein	KAH0805822	alpha-soluble NSF attachment protein 2	286	31.8	5.03	FALSE	22	5	5	5	13.17	Histomonas
0	High	Master Protein	KAH0796649	cofilin/tropomyosin-type actin-binding protein	141	15.9	5.63	FALSE	44	4	4	5	13.17	Histomonas
0	High	Master Protein	KAH0796567	Dynamin central region family protein	593	67.6	6.71	FALSE	10	6	1	6	13.16	Histomonas
0	High	Master Protein	KAH0801636	HEAT repeat family protein	359	41.3	5.88	FALSE	20	6	6	7	13.16	Histomonas
0	High	Master Protein	KAH0805038	clathrin light chain A-like isoform X3	185	20.6	4.58	FALSE	26	4	4	5	13.13	Histomonas
0	High	Master Protein	KAH0805269	26S proteasome non-ATPase regulatory subunit 11-like	429	48.9	4.83	FALSE	16	5	2	5	13.12	Histomonas
0	High	Master Protein	KAH0799627	gamma-soluble NSF attachment protein	314	35.8	5.14	FALSE	30	6	6	7	13.12	Histomonas
0	High	Master Protein	KAH0799447	transcription elongation factor SPT6-like	1377	160.1	5.45	FALSE	11	9	9	9	13.12	Histomonas
0	High	Master Protein	KAH0800225	calmodulin-dependent protein kinase	705	79.1	5.45	FALSE	9	5	5	5	12.99	Histomonas
0	High	Master Protein	KAH0806795	calcium/calmodulin-dependent protein kinase type 1	304	35.1	4.93	FALSE	29	4	4	4	12.98	Histomonas
0	High	Master Protein	KAH0796106	putative aminohydrolase SsnA	457	50.8	6.67	FALSE	20	6	6	6	12.97	Histomonas
0	High	Master Protein	KAH0805422	TPR Domain containing protein	718	82.8	8.32	FALSE	9	6	6	7	12.94	Histomonas
0	High	Master Protein	KAH0806388	COP9 signalosome complex subunit 6	257	29.3	4.83	FALSE	25	4	4	5	12.93	Histomonas
0	High	Master Protein	KAH0806603	aldehyde dehydrogenase family protein	464	51.9	6.92	FALSE	11	3	3	4	12.9	Histomonas
0	High	Master Protein	KAH0801745	Ras-related protein RIC1	197	22.4	7.3	FALSE	30	5	4	5	12.85	Histomonas
0	High	Master Protein	KAH0799495	Hypoxia up-regulated protein 1	658	76.2	8.29	FALSE	12	4	4	4	12.84	Histomonas
0	High	Master Protein	KAH0799149	Serine/threonine-protein phosphatase ppe1	303	34.8	5.01	FALSE	22	4	2	5	12.8	Histomonas
0	High	Master Protein	KAH0798767	ribosomal protein L10a	217	24.6	10.14	FALSE	29	7	1	7	12.78	Histomonas
0	High	Master Protein	KAH0799731	NAD synthetase, putative	300	33.7	5.43	FALSE	25	5	5	6	12.77	Histomonas
0	High	Master Protein	KAH0801144	E3 SUMO-protein ligase RanBP2	195	22.1	5.55	FALSE	28	4	2	5	12.77	Histomonas
0	High	Master Protein	KAH0797035	EF hand family protein	143	16.3	4.7	FALSE	27	3	2	4	12.75	Histomonas
0	High	Master Protein	KAH0804813	LysM peptidoglycan-binding domain-containing protein	308	32.7	9.74	FALSE	19	4	3	5	12.69	Histomonas
0	High	Master Protein	KAH0802472	26S proteasome regulatory subunit 6B-like	387	44	5.78	FALSE	18	4	4	5	12.68	Histomonas
0	High	Master Protein	KAH0797471	Adaptor complexes medium subunit family protein	434	47.9	8.79	FALSE	19	6	3	6	12.65	Histomonas
0	High	Master Protein	KAH0799069	manganese-transporting ATPase 13A1	1176	132.8	7.42	FALSE	9	8	7	8	12.63	Histomonas
0	High	Master Protein	KAH0796741	4Fe-4S dicluster domain-containing protein	364	39.1	7.15	FALSE	17	5	5	7	12.62	Histomonas
0	High	Master Protein	KAH0805378	peptidyl-prolyl cis-trans isomerase	169	18.4	8.78	FALSE	44	7	7	7	12.57	Histomonas
0	High	Master Protein	KAH0799148	putative GTPase Rho1	180	20.2	8.41	FALSE	39	6	4	7	12.53	Histomonas
0	High	Master Protein	KAH0798754	arginine--tRNA ligase	729	82.1	7.12	FALSE	13	7	7	7	12.53	Histomonas
0	High	Master Protein	KAH0802835	nitroreductase family protein	178	19.6	5.27	FALSE	39	4	4	5	12.51	Histomonas
0	High	Master Protein	KAH0796922	nuclear pore protein, putative	1544	175.1	6.58	FALSE	6	6	6	6	12.49	Histomonas
0	High	Master Protein	KAH0806738	vacuolar import and degradation protein	504	55.9	5.87	FALSE	24	6	6	7	12.43	Histomonas
0	High	Master Protein	KAH0796674	Clan SC, family S33, methylesterase-like serine peptidase	346	39.3	8.51	FALSE	14	3	3	4	12.43	Histomonas
0	High	Master Protein	KAH0800985	leucine-rich repeat domain-containing protein	1314	143.9	4.97	FALSE	5	6	6	7	12.43	Histomonas
0	High	Master Protein	KAH0799096	Hsp20/alpha crystallin family protein	120	13.7	7.18	FALSE	42	4	4	5	12.4	Histomonas
0	High	Master Protein	KAH0799088	ubiquitin-activating emzyme E1	970	109.2	5.4	FALSE	7	4	4	4	12.4	Histomonas
0	High	Master Protein	KAH0799252	Adenosine kinase	366	40.2	5.27	FALSE	16	4	3	5	12.37	Histomonas
0	High	Master Protein	KAH0784954	Clan CA, family C19, ubiquitin hydrolase-like cysteine peptidase	1062	124.1	5.83	FALSE	7	5	3	5	12.32	Histomonas
0	High	Master Protein	KAH0806166	26S protease regulatory subunit 10B	394	44.2	6.3	FALSE	15	4	1	4	12.32	Histomonas
0	High	Master Protein	KAH0800591	dynein light chain Tctex-type 1	110	12.7	6.54	FALSE	27	4	2	5	12.26	Histomonas
0	High	Master Protein	KAH0798619	T-complex protein 1 subunit beta	529	56.8	6.13	FALSE	15	5	3	6	12.18	Histomonas
0	High	Master Protein	KAH0800353	Ras-like GTP-binding protein RhoL	182	20.1	5.94	FALSE	23	3	2	4	12.13	Histomonas
0	High	Master Protein	KAH0805779	ubiquitin-conjugating enzyme E2-16 kDa	146	17	4.7	FALSE	33	4	3	6	12.13	Histomonas
0	High	Master Protein	KAH0803279	T-complex protein 1 subunit beta	529	56.8	5.88	FALSE	11	5	3	5	12.07	Histomonas
0	High	Master Protein	KAH0796386	EF hand family protein	164	19.1	4.36	FALSE	30	4	4	5	12	Histomonas
0	High	Master Protein	KAH0802601	hypothetical protein	200	23.4	4.42	FALSE	27	4	4	5	12	Histomonas
0	High	Master Protein	KAH0799923	basic transcription factor 3b, putative	137	15.1	5.67	FALSE	36	4	3	7	11.93	Histomonas
0	High	Master Protein	KAH0805698	serine/threonine-protein phosphatase alpha-2 isoform	329	37.4	4.55	FALSE	34	7	5	8	11.93	Histomonas
0	High	Master Protein	KAH0797974	small GTP-binding protein	195	21.3	5.26	FALSE	24	3	2	4	11.86	Histomonas
0	High	Master Protein	KAH0806502	hypothetical protein	1629	184.2	5.36	FALSE	6	7	7	7	11.86	Histomonas
0	High	Master Protein	KAH0792585	serine/threonine-protein phosphatase 2A activator-like	413	47.3	7.12	FALSE	14	5	5	5	11.86	Histomonas
0	High	Master Protein	KAH0802397	COPI associated protein	108	12.1	5.45	FALSE	36	3	3	4	11.84	Histomonas
0	High	Master Protein	KAH0802066	Clan CD, family C13, asparaginyl endopeptidase-like cysteine peptidase	392	44.2	6.3	FALSE	14	4	4	5	11.82	Histomonas
0	High	Master Protein	KAH0797875	AGC family protein kinase	444	51.2	7.71	FALSE	12	5	4	5	11.77	Histomonas
0	High	Master Protein	KAH0806544	hypothetical protein	1358	158.8	4.27	FALSE	7	5	5	6	11.77	Histomonas
0	High	Master Protein	KAH0806385	AGC family protein kinase	458	52.4	6.06	FALSE	11	4	1	4	11.77	Histomonas
0	High	Master Protein	KAH0796662	Leucine Rich Repeat family protein	699	79.9	6.71	FALSE	8	4	4	4	11.76	Histomonas
0	High	Master Protein	KAH0798210	zinc finger protein ZPR1	415	46.3	4.74	FALSE	27	6	6	7	11.76	Histomonas
0	High	Master Protein	KAH0799832	Phosphoribulokinase / Uridine kinase family protein	532	61.1	7.08	FALSE	17	6	5	6	11.67	Histomonas
0	High	Master Protein	KAH0796979	Proteasome subunit beta type-3	207	22.8	5.4	FALSE	22	2	2	3	11.65	Histomonas
0	High	Master Protein	KAH0798058	acetate--CoA ligase	648	71.2	6.71	FALSE	9	4	4	5	11.62	Histomonas
0	High	Master Protein	KAH0800633	putative alpha-actinin	1077	122.8	6.42	FALSE	11	8	6	9	11.6	Histomonas
0	High	Master Protein	KAH0798613	glycosyl hydrolase	870	100.2	6.01	FALSE	7	5	5	6	11.59	Histomonas
0	High	Master Protein	KAH0803400	Clan SC, family S33, methylesterase-like serine peptidase	348	38.9	7.61	FALSE	23	6	6	6	11.58	Histomonas
0	High	Master Protein	KAH0800105	hypothetical protein	789	91.4	6.61	FALSE	10	6	6	6	11.57	Histomonas
0	High	Master Protein	KAH0796496	AChain A, Putative pre-mRNA splicing factor	1300	149.2	5.39	FALSE	5	5	5	6	11.55	Histomonas
0	High	Master Protein	KAH0800793	DJ-1 family protein	186	19.2	5.92	FALSE	27	4	3	5	11.55	Histomonas
0	High	Master Protein	KAH0801242	puromycin-sensitive aminopeptidase	822	93.8	5.62	FALSE	11	7	7	7	11.5	Histomonas
0	High	Master Protein	KAH0796462	60S ribosomal protein L6	154	16.7	8.35	FALSE	36	3	2	3	11.5	Histomonas
0	High	Master Protein	KAH0798735	1-4-alpha-glucan-branching enzyme	674	78.6	6.51	FALSE	11	6	1	7	11.49	Histomonas
0	High	Master Protein	KAH0797625	Phosphoribulokinase / Uridine kinase family protein	526	60.8	6.62	FALSE	13	7	6	9	11.48	Histomonas
0	High	Master Protein	KAH0806350	C-Myc-binding protein, putative	84	9.7	5.25	FALSE	44	3	2	4	11.47	Histomonas
0	High	Master Protein	KAH0806328	hypothetical protein	301	33.6	6.02	FALSE	18	5	5	5	11.45	Histomonas
0	High	Master Protein	KAH0806384	Serine/threonine-protein phosphatase ppe1	304	35	5.36	FALSE	24	5	4	6	11.44	Histomonas
0	High	Master Protein	KAH0800058	Acyltransferase family protein	308	35.5	8.85	FALSE	20	5	5	6	11.43	Histomonas
0	High	Master Protein	KAH0797346	purine and uridine phosphorylase	287	31.4	5.08	FALSE	14	2	1	3	11.41	Histomonas
0	High	Master Protein	KAH0800456	eukaryotic peptide chain release factor GTP-binding subunit ERF3A-like isoform X1	539	60.3	7.91	FALSE	11	5	5	6	11.39	Histomonas
0	High	Master Protein	KAH0804799	BTB/POZ domain containing protein	237	27.7	5.85	FALSE	26	4	4	4	11.36	Histomonas
0	High	Master Protein	KAH0798015	small GTP-binding protein	210	23.4	4.83	FALSE	24	3	3	4	11.31	Histomonas
0	High	Master Protein	KAH0798617	14-3-3 protein	240	27.7	4.82	FALSE	21	5	3	6	11.31	Histomonas
0	High	Master Protein	KAH0807183	40S ribosomal protein S15a	130	14.7	9.8	FALSE	39	5	5	6	11.29	Histomonas
0	High	Master Protein	KAH0801328	Adaptin N terminal region family protein	762	85.5	6.39	FALSE	9	4	4	4	11.29	Histomonas
0	High	Master Protein	KAH0798044	Copine family protein	524	58.6	5.99	FALSE	15	5	3	5	11.28	Histomonas
0	High	Master Protein	KAH0800726	glutamine--fructose-6-phosphate aminotransferase [isomerizing] 2	691	77.3	6.38	FALSE	15	5	5	5	11.24	Histomonas
0	High	Master Protein	KAH0798381	TRNA binding domain containing protein	398	43.9	7.96	FALSE	15	4	3	4	11.23	Histomonas
0	High	Master Protein	KAH0806973	GTP-binding nuclear protein Ran	210	23.8	6.68	FALSE	25	5	5	5	11.22	Histomonas
0	High	Master Protein	KAH0806339	AGC family protein kinase	457	52.4	6.19	FALSE	11	4	1	4	11.17	Histomonas
0	High	Master Protein	KAH0806098	protein transport protein SEC31-like B	1066	116.7	6.68	FALSE	11	8	8	8	11.17	Histomonas
0	High	Master Protein	KAH0804914	GDP-mannose 3,5-epimerase 2	348	39.7	6.47	FALSE	16	4	4	4	11.17	Histomonas
0	High	Master Protein	KAH0799676	DUF5057 domain-containing protein	687	76.7	5.69	FALSE	11	4	4	4	11.16	Histomonas
0	High	Master Protein	KAH0800868	PCTP-like protein	222	24.7	6.77	FALSE	26	4	4	5	11.14	Histomonas
0	High	Master Protein	KAH0800694	Adaptin N terminal region family protein	810	91.7	5.39	FALSE	9	5	5	5	11.12	Histomonas
0	High	Master Protein	KAH0803061	2Fe-2S iron-sulfur cluster binding domain-containing protein	596	65.1	8.98	FALSE	12	5	5	6	11.12	Histomonas
0	High	Master Protein	KAH0800884	proliferating cell nuclear antigen	264	29.3	4.54	FALSE	22	4	2	5	11.1	Histomonas
0	High	Master Protein	KAH0798347	eukaryotic translation initiation factor 6-2	246	26.8	4.59	FALSE	16	2	2	3	11.09	Histomonas
0	High	Master Protein	KAH0804802	Oxysterol binding protein	391	44.4	5.64	FALSE	14	5	4	6	11.09	Histomonas
0	High	Master Protein	KAH0797182	calponin-like domain-containing protein	623	74.6	9.55	FALSE	21	6	6	6	11.09	Histomonas
0	High	Master Protein	KAH0797513	hypothetical protein	406	46.8	4.91	FALSE	15	4	4	4	11.05	Histomonas
0	High	Master Protein	KAH0801184	60S ribosomal protein L27a	149	16.7	10.04	FALSE	40	6	1	7	11.04	Histomonas
0	High	Master Protein	KAH0803138	Ras-related protein RABD1	196	21.5	5.44	FALSE	30	4	1	5	10.98	Histomonas
0	High	Master Protein	KAH0801551	ras-related protein RABE1c-like	196	21.8	6.07	FALSE	27	4	4	5	10.98	Histomonas
0	High	Master Protein	KAH0796782	serine/threonine protein kinase	871	94.2	6.13	FALSE	7	4	4	5	10.96	Histomonas
0	High	Master Protein	KAH0802734	ribosomal protein	253	28.3	6.14	FALSE	25	4	1	5	10.95	Histomonas
0	High	Master Protein	KAH0806687	aminotransferase, classes I and II family protein	492	55.5	8.65	FALSE	13	6	6	6	10.94	Histomonas
0	High	Master Protein	KAH0807012	BTB/POZ domain containing protein	225	26	7.46	FALSE	20	3	3	4	10.91	Histomonas
0	High	Master Protein	KAH0796503	Phosphatidylinositol transfer protein	271	32	6.28	FALSE	27	5	1	5	10.88	Histomonas
0	High	Master Protein	KAH0804145	ubiquitin carboxyl-terminal hydrolase 14	412	47.2	5.4	FALSE	14	4	4	4	10.87	Histomonas
0	High	Master Protein	KAH0799009	Ras-related protein RABD1	194	21.2	5.72	FALSE	25	4	1	5	10.87	Histomonas
0	High	Master Protein	KAH0800475	xenotropic and polytropic retrovirus receptor 1-like	132	13.7	6.64	FALSE	17	4	4	5	10.83	Histomonas
0	High	Master Protein	KAH0802001	calcyclin-binding protein	221	25.3	9.2	FALSE	18	4	1	4	10.82	Histomonas
0	High	Master Protein	KAH0801812	Copine family protein	544	60.1	6.21	FALSE	11	5	5	6	10.82	Histomonas
0	High	Master Protein	KAH0805459	peptidase M20	473	52.1	5.19	FALSE	14	5	5	7	10.8	Histomonas
0	High	Master Protein	KAH0797843	proline--tRNA ligase	406	45.9	5.26	FALSE	18	6	3	6	10.8	Histomonas
0	High	Master Protein	KAH0803557	DNA topoisomerase 2	1386	157.6	8.21	FALSE	5	5	5	5	10.79	Histomonas
0	High	Master Protein	KAH0802530	signal recognition particle subunit SRP72	565	64.9	8.48	FALSE	10	5	5	5	10.79	Histomonas
0	High	Master Protein	KAH0801659	RasGEF domain containing protein	633	73.3	6.2	FALSE	14	5	5	5	10.76	Histomonas
0	High	Master Protein	KAH0803211	GTPase KRas isoform X2	196	21.9	5.24	FALSE	23	3	2	4	10.76	Histomonas
0	High	Master Protein	KAH0799668	ubiquitin carboxyl-terminal hydrolase 14	683	77.7	5.2	FALSE	10	5	5	5	10.68	Histomonas
0	High	Master Protein	KAH0798518	nucleotide-sugar epimerase	630	72.2	8.05	FALSE	10	4	4	4	10.66	Histomonas
0	High	Master Protein	KAH0797390	disulfide-isomerase ER-60	528	60.7	6.18	FALSE	11	5	5	5	10.65	Histomonas
0	High	Master Protein	KAH0801255	26S proteasome non-ATPase regulatory subunit 4	351	39.6	4.64	FALSE	18	3	3	4	10.63	Histomonas
0	High	Master Protein	KAH0804379	Serine palmitoyltransferase 1	468	52.7	5.49	FALSE	8	4	4	4	10.62	Histomonas
0	High	Master Protein	KAH0801598	hypothetical protein	844	95.8	6.46	FALSE	11	6	6	6	10.55	Histomonas
0	High	Master Protein	KAH0805331	eukaryotic translation initiation factor 5-like	408	46.5	5.58	FALSE	15	7	6	8	10.53	Histomonas
0	High	Master Protein	KAH0802889	hypothetical protein	443	50.8	5.03	FALSE	15	4	4	4	10.48	Histomonas
0	High	Master Protein	KAH0807112	hypothetical protein	281	31.9	6.89	FALSE	25	4	4	6	10.47	Histomonas
0	High	Master Protein	KAH0807009	histidinol-phosphate aminotransferase	363	41	5.59	FALSE	20	5	2	8	10.42	Histomonas
0	High	Master Protein	KAH0799340	EF hand family protein	197	22.2	5.12	FALSE	21	3	3	3	10.39	Histomonas
0	High	Master Protein	KAH0805045	DUF1963 domain-containing protein	244	28.1	4.48	FALSE	31	6	5	6	10.39	Histomonas
0	High	Master Protein	KAH0805738	40S ribosomal protein SA	253	28.3	6.14	FALSE	25	4	1	6	10.38	Histomonas
0	High	Master Protein	KAH0804037	hypothetical protein	686	78.4	5.78	FALSE	7	3	3	4	10.36	Histomonas
0	High	Master Protein	KAH0802485	iron hydrogenase	459	49.3	8.85	FALSE	10	5	5	7	10.34	Histomonas
0	High	Master Protein	KAH0805323	NAD-dependent glycerol-3-phosphate dehydrogenase family protein	346	38.7	7.56	FALSE	16	5	5	6	10.31	Histomonas
0	High	Master Protein	KAH0803195	hypothetical protein	976	109.8	5.12	FALSE	9	5	5	5	10.28	Histomonas
0	High	Master Protein	KAH0798396	hypothetical protein	367	41.5	9.01	FALSE	19	5	4	5	10.28	Histomonas
0	High	Master Protein	KAH0799784	Thioredoxin family protein	347	39.1	5.83	FALSE	23	7	7	7	10.27	Histomonas
0	High	Master Protein	KAH0796712	V-type proton ATPase subunit d 2	346	40.5	5.1	FALSE	21	6	2	6	10.26	Histomonas
0	High	Master Protein	KAH0798992	hypothetical protein	791	91.4	9.45	FALSE	10	6	6	6	10.25	Histomonas
0	High	Master Protein	KAH0804974	aminotransferase, classes I and II family protein	395	44.2	6.33	FALSE	18	5	5	6	10.24	Histomonas
0	High	Master Protein	KAH0806440	Phosphoribulokinase / Uridine kinase family protein	502	57.6	6.8	FALSE	15	6	2	6	10.24	Histomonas
0	High	Master Protein	KAH0800849	hypothetical protein	388	44.5	8.92	FALSE	10	3	3	4	10.21	Histomonas
0	High	Master Protein	KAH0805796	hypothetical protein	681	76.6	4.86	FALSE	11	6	6	6	10.2	Histomonas
0	High	Master Protein	KAH0806912	Copine family protein	550	61.4	5.44	FALSE	9	4	2	4	10.18	Histomonas
0	High	Master Protein	KAH0802598	hypothetical protein	519	58.2	5.11	FALSE	12	4	4	4	10.18	Histomonas
0	High	Master Protein	KAH0801990	Phosphoribulokinase / Uridine kinase family protein	502	57.4	6.48	FALSE	13	5	1	6	10.17	Histomonas
0	High	Master Protein	KAH0803230	SDR family oxidoreductase	298	34.2	6.02	FALSE	14	4	4	5	10.17	Histomonas
0	High	Master Protein	KAH0800660	26S proteasome regulatory subunit S3	390	44.5	6.02	FALSE	15	4	3	4	10.14	Histomonas
0	High	Master Protein	KAH0805003	Adenylate kinase family protein	204	22.7	5.73	FALSE	27	4	4	6	10.12	Histomonas
0	High	Master Protein	KAH0806341	small GTP-binding protein	191	21.4	5.86	FALSE	32	4	4	4	10.11	Histomonas
0	High	Master Protein	KAH0801383	Eukaryotic translation initiation factor 2 subunit gamma	444	47.9	8.43	FALSE	13	5	2	5	10.11	Histomonas
0	High	Master Protein	KAH0792871	hypothetical protein	731	83.5	5.58	FALSE	8	6	5	6	10.1	Histomonas
0	High	Master Protein	KAH0806469	AP-2 complex subunit alpha-1-like	937	106.1	7.01	FALSE	7	6	6	6	10.09	Histomonas
0	High	Master Protein	KAH0805237	ribosomal protein L14	130	14.5	9.67	FALSE	24	4	1	4	10.09	Histomonas
0	High	Master Protein	KAH0806319	Adenylate kinase	219	24.7	9.13	FALSE	25	4	4	4	10.05	Histomonas
0	High	Master Protein	KAH0796799	ADP-ribosylation factor	182	21	6.55	FALSE	24	3	1	5	10.05	Histomonas
0	High	Master Protein	KAH0801278	dnaK protein	924	108.6	5.24	FALSE	6	4	4	4	10.03	Histomonas
0	High	Master Protein	KAH0801166	dTDP-4-dehydrorhamnose reductase	443	49.5	7.5	FALSE	10	4	4	4	10.01	Histomonas
0	High	Master Protein	KAH0806888	glia maturation factor beta	142	16.4	5.39	FALSE	24	4	1	5	10	Histomonas
0	High	Master Protein	KAH0798021	AdoMet-dependent rRNA methyltransferase spb1	724	82.9	8.29	FALSE	6	3	3	5	9.98	Histomonas
0	High	Master Protein	KAH0805082	hypothetical protein	624	73	7.9	FALSE	10	6	6	7	9.95	Histomonas
0	High	Master Protein	KAH0800498	Phosphoribulokinase / Uridine kinase family protein	529	60.4	6.37	FALSE	13	5	5	5	9.91	Histomonas
0	High	Master Protein	KAH0801728	60S ribosomal protein L27a	149	16.8	10.17	FALSE	45	7	1	9	9.88	Histomonas
0	High	Master Protein	KAH0798933	apoptosis inhibitor 5-like protein API5	486	56	9.04	FALSE	19	9	9	9	9.88	Histomonas
0	High	Master Protein	KAH0792227	sigma-70 family RNA polymerase sigma factor	1091	123.1	4.12	FALSE	6	4	4	4	9.87	Histomonas
0	High	Master Protein	KAH0800259	ribosomal protein L14	130	14.5	9.73	FALSE	24	4	1	4	9.83	Histomonas
0	High	Master Protein	KAH0797109	XYPPX repeat family protein	567	64.5	8.16	FALSE	8	3	3	3	9.83	Histomonas
0	High	Master Protein	KAH0802531	Adenylate kinase family protein	196	21.7	6.37	FALSE	22	3	3	3	9.82	Histomonas
0	High	Master Protein	KAH0805657	14-3-3 protein	239	27.4	4.75	FALSE	17	4	4	4	9.81	Histomonas
0	High	Master Protein	KAH0804698	ribosomal protein L34e	124	13.9	10.7	FALSE	21	2	2	5	9.77	Histomonas
0	High	Master Protein	KAH0804865	40S ribosomal protein S6	216	24.4	10.48	FALSE	18	4	3	5	9.77	Histomonas
0	High	Master Protein	KAH0806497	26S proteasome regulatory subunit 4-like A	448	50.5	5.44	FALSE	14	3	3	4	9.75	Histomonas
0	High	Master Protein	KAH0806988	Phosphatidylinositol transfer protein	311	36.4	6.01	FALSE	10	2	2	3	9.75	Histomonas
0	High	Master Protein	KAH0801724	Nucleoside diphosphate kinase family protein	137	15.3	6.32	FALSE	52	5	5	5	9.72	Histomonas
0	High	Master Protein	KAH0803241	Actin-related protein 2/3 complex subunit 4	172	20	8.88	FALSE	21	3	3	4	9.72	Histomonas
0	High	Master Protein	KAH0796197	threonine ammonia-lyase	415	45.4	6.77	FALSE	12	4	2	4	9.7	Histomonas
0	High	Master Protein	KAH0803708	nodal modulator 1-like	1037	114.3	5.68	FALSE	6	4	4	4	9.69	Histomonas
0	High	Master Protein	KAH0798466	AAA family ATPase	833	93.9	7.58	FALSE	6	4	4	5	9.67	Histomonas
0	High	Master Protein	KAH0798814	protein BOBBER 1	170	19.1	5.31	FALSE	35	5	5	5	9.64	Histomonas
0	High	Master Protein	KAH0804831	TRNA binding domain containing protein	169	19.1	4.67	FALSE	38	5	5	5	9.62	Histomonas
0	High	Master Protein	KAH0803838	hypothetical protein	690	78.2	4.53	FALSE	7	4	4	4	9.58	Histomonas
0	High	Master Protein	KAH0796398	EF hand family protein	756	88.1	8.31	FALSE	8	4	4	5	9.55	Histomonas
0	High	Master Protein	KAH0797285	Alpha amylase, catalytic domain containing protein	660	74.2	5.5	FALSE	17	6	5	6	9.55	Histomonas
0	High	Master Protein	KAH0798847	Glucokinase 1	385	43.4	5.19	FALSE	14	4	4	4	9.47	Histomonas
0	High	Master Protein	KAH0796447	40S ribosomal protein S17-B	127	14.8	10.4	FALSE	31	3	1	3	9.46	Histomonas
0	High	Master Protein	KAH0803115	hypothetical protein	279	32.9	9.31	FALSE	17	5	1	5	9.44	Histomonas
0	High	Master Protein	KAH0805929	hypothetical protein	1113	128.4	7.18	FALSE	4	4	4	4	9.42	Histomonas
0	High	Master Protein	KAH0802843	SnoRNA binding domain containing protein	461	51.6	6.2	FALSE	14	4	4	4	9.38	Histomonas
0	High	Master Protein	KAH0806762	OsmC family peroxiredoxin	144	15.6	8.63	FALSE	20	2	2	3	9.38	Histomonas
0	High	Master Protein	KAH0805247	Vacuolar protein sorting-associated protein 35	797	91.9	5.54	FALSE	4	2	2	3	9.34	Histomonas
0	High	Master Protein	KAH0800172	40S ribosomal protein S7	186	20.5	9.64	FALSE	19	4	4	5	9.33	Histomonas
0	High	Master Protein	KAH0803641	class I SAM-dependent methyltransferase	206	23.1	5.72	FALSE	30	4	4	4	9.3	Histomonas
0	High	Master Protein	KAH0801193	polyadenylate-binding protein 4-like	1192	134.7	6.19	FALSE	7	6	5	7	9.29	Histomonas
0	High	Master Protein	KAH0799974	V-ATPase subunit C family protein	435	49.4	5.08	FALSE	13	3	3	3	9.27	Histomonas
0	High	Master Protein	KAH0802965	ribosomal protein L14	130	14.6	9.86	FALSE	18	3	1	3	9.27	Histomonas
0	High	Master Protein	KAH0801515	cytoplasmic FMR1-interacting protein 1	1158	131.6	8.46	FALSE	4	4	4	4	9.26	Histomonas
0	High	Master Protein	KAH0801602	hypothetical protein	426	48.2	4.82	FALSE	12	3	3	3	9.26	Histomonas
0	High	Master Protein	KAH0799215	pre-rRNA-processing protein TSR1-like	640	72.4	5.87	FALSE	8	4	4	5	9.24	Histomonas
0	High	Master Protein	KAH0801391	COP9 signalosome complex subunit 4	369	42.5	7.71	FALSE	15	5	5	5	9.24	Histomonas
0	High	Master Protein	KAH0800743	TRNA binding domain containing protein	397	44	8.68	FALSE	14	5	4	6	9.23	Histomonas
0	High	Master Protein	KAH0803736	ribosomal protein L6	189	21.7	8.92	FALSE	39	8	2	10	9.19	Histomonas
0	High	Master Protein	KAH0805601	40S ribosomal protein S17-B	128	15	10.3	FALSE	40	4	2	4	9.19	Histomonas
0	High	Master Protein	KAH0803329	Coiled-coil domain-containing protein 93	603	70.2	5.76	FALSE	8	3	3	4	9.19	Histomonas
0	High	Master Protein	KAH0803425	proliferating cell nuclear antigen	264	29.4	4.55	FALSE	15	4	2	4	9.17	Histomonas
0	High	Master Protein	KAH0798977	40S ribosomal protein S17-B	127	14.8	10.4	FALSE	31	3	1	3	9.16	Histomonas
0	High	Master Protein	KAH0803463	40S ribosomal protein S17-B	128	15	10.43	FALSE	31	3	1	3	9.15	Histomonas
0	High	Master Protein	KAH0796324	UDP-glucose 6-dehydrogenase	452	50.4	6	FALSE	13	5	5	5	9.14	Histomonas
0	High	Master Protein	KAH0806158	Immunoglobulin-binding protein 1	295	34.7	5.67	FALSE	28	6	6	6	9.12	Histomonas
0	High	Master Protein	KAH0797641	hypothetical protein	1680	191.4	5.66	FALSE	4	6	6	6	9.11	Histomonas
0	High	Master Protein	KAH0800449	Mov34/MPN/PAD-1 family protein	293	33.2	7.17	FALSE	19	6	6	6	9.1	Histomonas
0	High	Master Protein	KAH0804258	serine/threonine-protein phosphatase PP1	328	37.3	4.54	FALSE	14	3	1	4	9.1	Histomonas
0	High	Master Protein	KAH0804558	Ras family protein	193	21.5	5.17	FALSE	35	5	4	5	9.1	Histomonas
0	High	Master Protein	KAH0804990	long chain base biosynthesis protein 1-like	470	52.5	5.26	FALSE	11	3	3	3	9.08	Histomonas
0	High	Master Protein	KAH0806997	nucleolar protein 5A	513	58.3	7.17	FALSE	11	4	4	5	9.07	Histomonas
0	High	Master Protein	KAH0803369	Ras GTPase	181	20.2	5.27	FALSE	29	4	4	4	9.07	Histomonas
0	High	Master Protein	KAH0798187	60S acidic ribosomal protein P1	104	11.2	4.3	FALSE	35	2	1	4	9.06	Histomonas
0	High	Master Protein	KAH0804023	Adaptor complexes medium subunit family protein	462	51.6	5.48	FALSE	15	5	5	5	9.05	Histomonas
0	High	Master Protein	KAH0802536	protein phosphatase PP2A regulatory subunit B	399	45.6	5.4	FALSE	13	3	3	3	9.04	Histomonas
0	High	Master Protein	KAH0803318	40S ribosomal protein S17-B	127	14.9	10.4	FALSE	31	3	1	3	8.98	Histomonas
0	High	Master Protein	KAH0787623	hypothetical protein	552	62.6	5.15	FALSE	12	4	4	5	8.96	Histomonas
0	High	Master Protein	KAH0802627	HAD family hydrolase	261	29.2	5.29	FALSE	21	4	4	4	8.93	Histomonas
0	High	Master Protein	KAH0799715	cobalamin biosynthesis protein CobT	1387	156.9	6.44	FALSE	4	4	4	4	8.93	Histomonas
0	High	Master Protein	KAH0801997	hypothetical protein	365	42.7	7.96	FALSE	14	5	5	5	8.92	Histomonas
0	High	Master Protein	KAH0804102	putative vacuolar ATP synthase subunit G (VMA-10)	106	12.1	4.77	FALSE	40	4	4	4	8.9	Histomonas
0	High	Master Protein	KAH0804780	ras-related protein Rap-1b isoform X1	188	21.1	4.97	FALSE	26	3	3	3	8.88	Histomonas
0	High	Master Protein	KAH0801200	cask-interacting protein (caskin)	532	61.7	4.63	FALSE	13	5	5	5	8.88	Histomonas
0	High	Master Protein	KAH0804362	hypothetical protein	266	30.8	4.59	FALSE	18	3	3	3	8.88	Histomonas
0	High	Master Protein	KAH0802777	hypothetical protein	1197	135.8	4.54	FALSE	4	3	3	4	8.88	Histomonas
0	High	Master Protein	KAH0805151	TPR-like protein	656	76.2	6.83	FALSE	7	5	5	6	8.87	Histomonas
0	High	Master Protein	KAH0805416	60S ribosomal protein L6	154	16.9	8.34	FALSE	34	3	3	3	8.87	Histomonas
0	High	Master Protein	KAH0805079	Adaptin N terminal region family protein	792	89	7.05	FALSE	3	2	2	3	8.84	Histomonas
0	High	Master Protein	KAH0802571	Ras-related protein Rab-5B	204	22.6	5.48	FALSE	24	4	4	5	8.82	Histomonas
0	High	Master Protein	KAH0804342	Eukaryotic translation initiation factor 3 subunit B	618	69.9	8.29	FALSE	7	3	2	3	8.81	Histomonas
0	High	Master Protein	KAH0790138	Clathrin and VPS domain-containing protein	624	70.9	5.1	FALSE	8	3	2	4	8.8	Histomonas
0	High	Master Protein	KAH0797617	DNA replication licensing factor mcm6	762	86.5	5.29	FALSE	7	3	3	3	8.8	Histomonas
0	High	Master Protein	KAH0801487	TKL family protein kinase	1347	153.2	7.68	FALSE	5	5	5	6	8.79	Histomonas
0	High	Master Protein	KAH0806185	hypothetical protein	124	14.4	9.92	FALSE	23	2	2	3	8.76	Histomonas
0	High	Master Protein	KAH0806102	ribosomal protein L6	189	21.6	9.1	FALSE	39	8	1	10	8.74	Histomonas
0	High	Master Protein	KAH0802709	hypothetical protein	338	36.9	5.43	FALSE	14	4	4	4	8.74	Histomonas
0	High	Master Protein	KAH0797636	transcription elongation factor Spt5	859	99	5.5	FALSE	6	4	4	4	8.7	Histomonas
0	High	Master Protein	KAH0800691	Rab GTPase	202	22.9	8.5	FALSE	29	5	5	5	8.7	Histomonas
0	High	Master Protein	KAH0806715	EF hand family protein	143	16	4.3	FALSE	25	3	2	4	8.69	Histomonas
0	High	Master Protein	KAH0796765	proline--tRNA ligase	406	45.9	5.29	FALSE	15	5	2	5	8.68	Histomonas
0	High	Master Protein	KAH0797547	Carbohydrate-binding family 6 protein	674	75.1	5.01	FALSE	8	3	3	3	8.65	Histomonas
0	High	Master Protein	KAH0798748	STE family protein kinase	414	46.8	5.12	FALSE	8	2	2	4	8.64	Histomonas
0	High	Master Protein	KAH0796961	60S ribosomal protein L22-1	110	12.9	9.73	FALSE	22	3	1	4	8.61	Histomonas
0	High	Master Protein	KAH0797171	putative manganese-dependent inorganic diphosphatase	548	62.9	6.76	FALSE	9	4	4	4	8.61	Histomonas
0	High	Master Protein	KAH0807130	DNA-directed RNA polymerase, beta subunit family protein	1103	124.2	7.56	FALSE	3	2	2	3	8.58	Histomonas
0	High	Master Protein	KAH0799257	TrpB-like pyridoxal phosphate-dependent enzyme	462	50.8	6.1	FALSE	11	3	3	3	8.54	Histomonas
0	High	Master Protein	KAH0797770	Thioredoxin family protein	348	39.5	5.17	FALSE	13	4	4	4	8.53	Histomonas
0	High	Master Protein	KAH0796226	40S ribosomal protein S17-B	127	14.8	10.55	FALSE	31	3	1	3	8.51	Histomonas
0	High	Master Protein	KAH0800773	40S ribosomal protein S17	127	14.9	10.4	FALSE	31	3	1	3	8.51	Histomonas
0	High	Master Protein	KAH0801569	molecular chaperone DnaK	625	68.9	6.44	FALSE	8	4	3	6	8.5	Histomonas
0	High	Master Protein	KAH0805068	replication protein A, subunit RPA32	246	27.2	4.86	FALSE	23	4	4	5	8.49	Histomonas
0	High	Master Protein	KAH0801409	surfactant B protein	423	45.1	5.71	FALSE	8	3	3	4	8.49	Histomonas
0	High	Master Protein	KAH0803938	60S ribosomal protein L30	112	12.3	8.79	FALSE	25	2	1	4	8.48	Histomonas
0	High	Master Protein	KAH0805792	ribosomal protein L24	136	15.8	10.86	FALSE	20	2	2	3	8.48	Histomonas
0	High	Master Protein	KAH0802368	CRM1 C terminal-domain-containing protein	986	114.4	5.12	FALSE	8	6	6	6	8.47	Histomonas
0	High	Master Protein	KAH0799628	40S ribosomal protein S17-B	127	14.9	10.3	FALSE	31	3	1	3	8.46	Histomonas
0	High	Master Protein	KAH0796229	orf1ab polyprotein	438	49.4	4.97	FALSE	34	4	3	4	8.43	Histomonas
0	High	Master Protein	KAH0802826	Clan CD, family C13, asparaginyl endopeptidase-like cysteine peptidase	389	43.6	5.59	FALSE	17	6	6	6	8.41	Histomonas
0	High	Master Protein	KAH0806345	COP9 signalosome complex subunit 6	258	29.4	4.81	FALSE	19	3	3	3	8.4	Histomonas
0	High	Master Protein	KAH0796670	eukaryotic translation initiation factor 3 subunit C isoform X1	706	80.9	5.19	FALSE	8	5	5	5	8.39	Histomonas
0	High	Master Protein	KAH0796914	UBA/TS-N domain containing protein	332	37.9	5	FALSE	17	4	4	4	8.39	Histomonas
0	High	Master Protein	KAH0803866	Adaptin N terminal region family protein	705	78.1	4.91	FALSE	13	4	4	5	8.37	Histomonas
0	High	Master Protein	KAH0802617	SUMF1/EgtB/PvdOfamily nonheme iron enzyme	312	36.2	4.73	FALSE	31	5	5	6	8.35	Histomonas
0	High	Master Protein	KAH0796850	glyceraldehyde-3-phosphate dehydrogenase	100	11	9.2	FALSE	27	2	1	5	8.33	Histomonas
0	High	Master Protein	KAH0802537	Eukaryotic translation initiation factor 2 subunit gamma	444	47.9	8.62	FALSE	16	5	2	5	8.31	Histomonas
0	High	Master Protein	KAH0801801	Sec1 family protein	539	61.9	6.18	FALSE	11	5	5	5	8.31	Histomonas
0	High	Master Protein	KAH0798105	Ras-related protein RABD1	203	22.3	6.57	FALSE	22	3	1	3	8.3	Histomonas
0	High	Master Protein	KAH0806476	hypothetical protein	192	22.1	4.75	FALSE	14	3	3	4	8.26	Histomonas
0	High	Master Protein	KAH0799919	NSFL1 cofactor p47 isoform X3	289	32.3	6.57	FALSE	16	3	3	3	8.24	Histomonas
0	High	Master Protein	KAH0801630	leucine-rich repeat protein	889	97.2	4.53	FALSE	4	3	3	3	8.24	Histomonas
0	High	Master Protein	KAH0804982	inositol-pentakisphosphate 2-kinase IPK1-like	376	43.3	5.94	FALSE	9	3	3	3	8.22	Histomonas
0	High	Master Protein	KAH0796232	MIF4G domain containing protein	730	84	6	FALSE	6	3	3	5	8.22	Histomonas
0	High	Master Protein	KAH0797870	eukaryotic peptide chain release factor subunit 1-2	442	50.1	5.44	FALSE	12	5	5	5	8.22	Histomonas
0	High	Master Protein	KAH0806147	protein penguin	529	59.9	5.86	FALSE	15	7	7	7	8.19	Histomonas
0	High	Master Protein	KAH0799417	family 20 glycosylhydrolase	109	12.2	9.73	FALSE	39	4	2	4	8.17	Histomonas
0	High	Master Protein	KAH0805292	actin	93	10.4	9.17	FALSE	30	3	1	5	8.16	Histomonas
0	High	Master Protein	KAH0802437	histone H4-3	101	11.4	11.44	FALSE	22	2	1	3	8.16	Histomonas
0	High	Master Protein	KAH0801133	Vesicle transport v-SNARE protein	322	36.5	5.95	FALSE	14	3	3	3	8.16	Histomonas
0	High	Master Protein	KAH0806580	tubulin-specific chaperone A	102	11.7	5.66	FALSE	31	3	3	3	8.16	Histomonas
0	High	Master Protein	KAH0796694	40S ribosomal protein S17-B	127	14.8	10.4	FALSE	31	3	1	3	8.15	Histomonas
0	High	Master Protein	KAH0806193	putative transmembrane protein	186	20.8	5.35	FALSE	15	2	2	4	8.15	Histomonas
0	High	Master Protein	KAH0804871	hypothetical protein	218	24.2	8.25	FALSE	16	2	2	3	8.14	Histomonas
0	High	Master Protein	KAH0806398	hypothetical protein	804	93.4	6	FALSE	7	4	4	4	8.11	Histomonas
0	High	Master Protein	KAH0801024	UDPGP type 1 family protein	595	65.1	5.29	FALSE	11	4	4	4	8.1	Histomonas
0	High	Master Protein	KAH0806582	hypothetical protein	1371	156.4	7.62	FALSE	6	8	8	8	8.08	Histomonas
0	High	Master Protein	KAH0800438	WD40 repeat-like protein	403	44.6	4.36	FALSE	11	3	3	3	8.06	Histomonas
0	High	Master Protein	KAH0803585	EF hand family protein	170	19.2	5.15	FALSE	29	4	3	4	8.05	Histomonas
0	High	Master Protein	KAH0798496	hypothetical protein	236	27.1	9.61	FALSE	13	2	2	4	8.04	Histomonas
0	High	Master Protein	KAH0805720	histone H4-3	101	11.4	11.44	FALSE	22	2	1	3	8.04	Histomonas
0	High	Master Protein	KAH0801987	hypothetical protein	470	53.6	5.2	FALSE	9	3	3	3	8.01	Histomonas
0	High	Master Protein	KAH0799618	Ser/Thr protein phosphatase	621	70.3	6.19	FALSE	14	7	7	8	8.01	Histomonas
0	High	Master Protein	KAH0802441	putative elongator complex protein 2	675	75.2	5.22	FALSE	6	4	4	4	7.95	Histomonas
0	High	Master Protein	KAH0804063	calcium-translocating P-type ATPase, PMCA-type family protein	1435	160.1	6.44	FALSE	6	6	6	6	7.94	Histomonas
0	High	Master Protein	KAH0799882	Syntaxin-61	231	26.8	4.84	FALSE	17	3	3	3	7.92	Histomonas
0	High	Master Protein	KAH0803123	actin-related protein ARPC5	145	16.1	8.43	FALSE	21	3	2	4	7.91	Histomonas
0	High	Master Protein	KAH0800786	Replication protein A 70 kDa DNA-binding subunit	600	67.1	6.74	FALSE	13	5	5	6	7.91	Histomonas
0	High	Master Protein	KAH0802785	UDP-glucose:glycoprotein glucosyltransferase	1295	150.2	5.54	FALSE	3	4	1	4	7.91	Histomonas
0	High	Master Protein	KAH0798844	hypothetical protein	354	40.4	8.78	FALSE	14	4	4	5	7.89	Histomonas
0	High	Master Protein	KAH0804123	glycosyl transferase	1274	147.5	5.48	FALSE	7	6	3	6	7.89	Histomonas
0	High	Master Protein	KAH0804234	SH3 domain containing protein	1251	144.6	6.16	FALSE	6	5	5	5	7.89	Histomonas
0	High	Master Protein	KAH0800180	60S ribosomal protein L22-1	106	12.4	9.58	FALSE	23	3	1	4	7.88	Histomonas
0	High	Master Protein	KAH0800346	Ras family protein	148	16.4	5.38	FALSE	21	2	2	3	7.87	Histomonas
0	High	Master Protein	KAH0786390	DNA-directed RNA polymerase I subunit rpa1	1460	165.3	7.02	FALSE	6	6	6	6	7.87	Histomonas
0	High	Master Protein	KAH0800626	60S ribosomal protein L6	154	16.7	8.85	FALSE	38	4	2	4	7.83	Histomonas
0	High	Master Protein	KAH0792525	60S ribosomal export protein nmd3	481	54.8	6.39	FALSE	8	3	3	3	7.79	Histomonas
0	High	Master Protein	KAH0804052	ankyrin repeat protein	1260	142.8	6.24	FALSE	7	6	6	6	7.79	Histomonas
0	High	Master Protein	KAH0801145	cytoskeleton-associated protein 5 isoform X1	1450	164.8	8.97	FALSE	5	3	3	3	7.78	Histomonas
0	High	Master Protein	KAH0805066	Formin-like 2 Domain containing protein	1091	121.8	8.15	FALSE	4	3	3	3	7.77	Histomonas
0	High	Master Protein	KAH0806982	surfactant B protein	420	44.2	5.15	FALSE	7	3	1	4	7.76	Histomonas
0	High	Master Protein	KAH0800064	Deoxyribose-phosphate aldolase	249	26.2	6.37	FALSE	27	4	4	4	7.76	Histomonas
0	High	Master Protein	KAH0805617	Serine/threonine-protein phosphatase PP2A-like PPG1	336	38.2	6.21	FALSE	19	3	3	3	7.74	Histomonas
0	High	Master Protein	KAH0797781	ras-related protein Rab-22A	193	21.5	4.81	FALSE	16	2	2	3	7.74	Histomonas
0	High	Master Protein	KAH0798199	AMP-binding enzyme family protein	652	73.3	5.92	FALSE	5	2	2	3	7.72	Histomonas
0	High	Master Protein	KAH0798675	CAMK family protein kinase	505	57.8	6.28	FALSE	15	4	4	5	7.71	Histomonas
0	High	Master Protein	KAH0799722	VWA domain-containing protein	746	83.8	6.02	FALSE	8	4	4	4	7.69	Histomonas
0	High	Master Protein	KAH0798072	aminotransferase class I/II-fold pyridoxal phosphate-dependent enzyme	405	46.4	6.34	FALSE	14	4	4	5	7.67	Histomonas
0	High	Master Protein	KAH0802705	PCI domain containing protein	390	44.5	5.99	FALSE	12	4	3	4	7.67	Histomonas
0	High	Master Protein	KAH0797709	tubulin--tyrosine ligase-like protein 12	741	85.6	5.02	FALSE	9	4	4	4	7.65	Histomonas
0	High	Master Protein	KAH0802585	hypothetical protein	133	15.3	5.24	FALSE	44	4	4	4	7.64	Histomonas
0	High	Master Protein	KAH0802662	calcium-translocating P-type ATPase, PMCA-type family protein	926	102.7	5.99	FALSE	5	3	3	3	7.64	Histomonas
0	High	Master Protein	KAH0804022	60S acidic ribosomal protein P1	105	11.3	4.37	FALSE	22	2	1	3	7.62	Histomonas
0	High	Master Protein	KAH0798857	translation initiation factor eIF-2B subunit alpha-like	318	35	6.8	FALSE	17	3	3	3	7.6	Histomonas
0	High	Master Protein	KAH0797091	Dynamin central region family protein	637	71.6	6.89	FALSE	8	5	5	5	7.6	Histomonas
0	High	Master Protein	KAH0797990	Alpha amylase, catalytic domain containing protein	552	61.1	6.52	FALSE	7	3	3	3	7.59	Histomonas
0	High	Master Protein	KAH0803561	Formin-like 2 Domain containing protein	1482	167.8	5.6	FALSE	3	3	3	3	7.57	Histomonas
0	High	Master Protein	KAH0796144	Clan CA, family C1, cathepsin L-like cysteine peptidase	314	34.8	6.52	FALSE	12	3	3	3	7.56	Histomonas
0	High	Master Protein	KAH0801988	60S ribosomal protein L11	172	19.6	10.11	FALSE	35	4	4	4	7.56	Histomonas
0	High	Master Protein	KAH0800954	RasGEF domain containing protein	630	72.4	6.46	FALSE	5	3	3	4	7.55	Histomonas
0	High	Master Protein	KAH0802309	epsin N-terminal-likey (ENTH) domain containing protein	467	51.9	6.38	FALSE	9	3	3	3	7.52	Histomonas
0	High	Master Protein	KAH0801786	prefoldin subunit 3	172	19.6	5.64	FALSE	15	2	1	3	7.51	Histomonas
0	High	Master Protein	KAH0792481	hypothetical protein	177	20.5	5.14	FALSE	26	3	1	5	7.51	Histomonas
0	High	Master Protein	KAH0802673	glutamine synthetase type III	711	80.2	6.24	FALSE	9	4	4	4	7.5	Histomonas
0	High	Master Protein	KAH0799562	nck-associated protein 1-like	1071	125.3	8.16	FALSE	4	3	3	3	7.5	Histomonas
0	High	Master Protein	KAH0800370	eukaryotic initiation factor 4A-III	415	47.2	5.82	FALSE	13	4	4	4	7.49	Histomonas
0	High	Master Protein	KAH0803205	SERCA-type calcium-translocating P-type ATPase	989	108.2	6.14	FALSE	10	6	6	6	7.49	Histomonas
0	High	Master Protein	KAH0802624	ras-related protein Rab-10	204	23.4	5.22	FALSE	19	3	3	5	7.47	Histomonas
0	High	Master Protein	KAH0797647	signal recognition particle receptor alpha subunit	543	60.9	7.87	FALSE	14	4	4	4	7.47	Histomonas
0	High	Master Protein	KAH0804894	hypothetical protein	250	28.6	9.45	FALSE	21	3	3	3	7.45	Histomonas
0	High	Master Protein	KAH0803275	RCC1 and BTB domain-containing protein 1-like	771	85.9	5.35	FALSE	6	4	4	4	7.44	Histomonas
0	High	Master Protein	KAH0799357	ABC transporter family protein	602	66.6	5.49	FALSE	7	3	3	3	7.42	Histomonas
0	High	Master Protein	KAH0805287	Sec23/Sec24 trunk domain containing protein	731	82.2	6.14	FALSE	7	3	3	3	7.42	Histomonas
0	High	Master Protein	KAH0797218	flp	125	14.6	6.32	FALSE	19	2	2	3	7.4	Histomonas
0	High	Master Protein	KAH0806286	thioredoxin-disulfide reductase	313	33.6	5.4	FALSE	13	2	1	2	7.4	Histomonas
0	High	Master Protein	KAH0805693	ARM repeat-containing protein	492	55.6	5.62	FALSE	7	3	3	3	7.38	Histomonas
0	High	Master Protein	KAH0802949	hydrogenosomal membrane protein 31 precursor	308	33.7	9.44	FALSE	20	5	5	8	7.38	Histomonas
0	High	Master Protein	KAH0800033	Pescadillo N-terminus family protein	530	61.5	5.06	FALSE	7	3	3	3	7.37	Histomonas
0	High	Master Protein	KAH0799642	pyridoxamine 5'-phosphate oxidase	137	15.7	6.89	FALSE	25	3	3	3	7.37	Histomonas
0	High	Master Protein	KAH0800736	ankyrin	658	75.6	4.77	FALSE	9	5	5	5	7.36	Histomonas
0	High	Master Protein	KAH0802538	hypothetical protein	256	29.3	5.3	FALSE	33	5	5	5	7.35	Histomonas
0	High	Master Protein	KAH0805017	Trafficking protein particle complex subunit 3	172	19.2	5.02	FALSE	24	3	3	3	7.32	Histomonas
0	High	Master Protein	KAH0801887	Kelch motif family protein	1023	117.1	8.28	FALSE	5	4	3	4	7.32	Histomonas
0	High	Master Protein	KAH0800245	hypothetical protein	669	76.3	7.14	FALSE	10	6	6	6	7.3	Histomonas
0	High	Master Protein	KAH0796353	Adaptor complexes medium subunit family protein	387	42.9	5.6	FALSE	9	2	2	2	7.3	Histomonas
0	High	Master Protein	KAH0803563	26S protease regulatory subunit 7	171	19.2	8.6	FALSE	25	3	3	3	7.28	Histomonas
0	High	Master Protein	KAH0806108	hypothetical protein	358	40.1	5.66	FALSE	15	3	3	3	7.27	Histomonas
0	High	Master Protein	KAH0796655	Serine/threonine-protein kinase 4	440	50	4.91	FALSE	12	4	4	4	7.27	Histomonas
0	High	Master Protein	KAH0805298	Tryptophan--tRNA ligase, cytoplasmic	383	44.1	5.78	FALSE	10	3	3	3	7.25	Histomonas
0	High	Master Protein	KAH0804789	methyltransferase domain-containing protein	350	39.4	4.96	FALSE	11	3	3	3	7.22	Histomonas
0	High	Master Protein	KAH0805410	small GTP-binding protein	201	22.6	5.1	FALSE	18	3	1	3	7.22	Histomonas
0	High	Master Protein	KAH0797950	small GTP-binding protein	204	22.2	5.03	FALSE	17	3	2	3	7.2	Histomonas
0	High	Master Protein	KAH0799905	60S ribosomal protein L9	189	21.7	9.09	FALSE	29	6	1	8	7.18	Histomonas
0	High	Master Protein	KAH0796302	vacuolar ATP synthase	123	14	5	FALSE	22	2	2	3	7.18	Histomonas
0	High	Master Protein	KAH0799274	NEDD8-activating enzyme E1 catalytic subunit	412	46.2	5.45	FALSE	12	4	4	4	7.17	Histomonas
0	High	Master Protein	KAH0797949	putative Ring-box protein	204	21.7	9.16	FALSE	17	2	2	2	7.17	Histomonas
0	High	Master Protein	KAH0805228	Iron only hydrogenase large subunit, C-terminal domain containing protein	513	57.3	7.68	FALSE	7	2	2	2	7.15	Histomonas
0	High	Master Protein	KAH0802612	glycosyl transferase	398	45.6	6.42	FALSE	9	2	2	2	7.13	Histomonas
0	High	Master Protein	KAH0800971	Copine family protein	550	62.1	5.57	FALSE	7	3	3	3	7.1	Histomonas
0	High	Master Protein	KAH0803702	dolichyl-diphosphooligosaccharide--protein glycosyltransferase subunit 1A	439	49.3	6.81	FALSE	6	2	2	3	7.1	Histomonas
0	High	Master Protein	KAH0801884	Ras-related protein RABD1	203	22.2	6.57	FALSE	18	3	1	3	7.1	Histomonas
0	High	Master Protein	KAH0798081	phenylalanine--tRNA ligase alpha subunit	536	61.3	6.65	FALSE	17	6	6	6	7.09	Histomonas
0	High	Master Protein	KAH0806409	xanthine dehydrogenase-like	1296	144.1	7.49	FALSE	4	5	5	5	7.05	Histomonas
0	High	Master Protein	KAH0805316	DUF1394-domain-containing protein	310	35	5.94	FALSE	15	3	3	3	7.05	Histomonas
0	High	Master Protein	KAH0797852	NAC domain-containing protein	185	20.3	4.65	FALSE	21	3	1	3	7.04	Histomonas
0	High	Master Protein	KAH0803596	GTPase	452	50.9	6.13	FALSE	8	3	3	3	7.03	Histomonas
0	High	Master Protein	KAH0804790	CAMK family protein kinase	575	64.4	8.62	FALSE	7	3	3	3	7.01	Histomonas
0	High	Master Protein	KAH0796133	ribosomal protein L32	135	15.6	10.26	FALSE	19	2	2	3	7.01	Histomonas
0	High	Master Protein	KAH0798366	Alpha amylase, catalytic domain containing protein	537	59.4	6.77	FALSE	7	2	2	3	7	Histomonas
0	High	Master Protein	KAH0799227	cytosol nonspecific dipeptidase	492	54	5.55	FALSE	12	5	5	6	6.99	Histomonas
0	High	Master Protein	KAH0797754	adenosine kinase 2-like	340	36.9	5.22	FALSE	10	3	2	3	6.99	Histomonas
0	High	Master Protein	KAH0800600	dnaK protein	562	63.7	7.99	FALSE	9	3	3	3	6.98	Histomonas
0	High	Master Protein	KAH0802244	protein FAM49B	304	34.2	5.43	FALSE	16	4	4	5	6.97	Histomonas
0	High	Master Protein	KAH0798180	carbohydrate kinase	298	33.4	5.35	FALSE	15	4	4	4	6.97	Histomonas
0	High	Master Protein	KAH0798151	hypothetical protein	945	110.6	7.55	FALSE	6	4	4	4	6.93	Histomonas
0	High	Master Protein	KAH0796606	dynein light chain Tctex-type 1	110	12.8	6.54	FALSE	27	3	1	4	6.92	Histomonas
0	High	Master Protein	KAH0796668	DNA polymerase alpha subunit B	378	42.7	4.77	FALSE	9	2	2	2	6.92	Histomonas
0	High	Master Protein	KAH0798227	hypothetical protein	265	30.7	7.72	FALSE	16	3	2	3	6.91	Histomonas
0	High	Master Protein	KAH0802830	alcohol dehydrogenase, iron-containing family protein	393	43.7	6.09	FALSE	9	3	3	4	6.89	Histomonas
0	High	Master Protein	KAH0802330	hypothetical protein	675	77.5	6.44	FALSE	7	3	3	3	6.88	Histomonas
0	High	Master Protein	KAH0806913	dnaJ-like subfamily A member 2	411	46.2	5.17	FALSE	12	4	4	4	6.88	Histomonas
0	High	Master Protein	KAH0800211	hypothetical protein	1113	128.7	6.52	FALSE	5	4	4	5	6.86	Histomonas
0	High	Master Protein	KAH0806748	Putative Synaptobrevin like YKT6	195	22	7.09	FALSE	16	3	3	4	6.86	Histomonas
0	High	Master Protein	KAH0800857	NAC domain containing protein	187	20.5	4.65	FALSE	21	3	1	4	6.85	Histomonas
0	High	Master Protein	KAH0806321	hypothetical protein	364	41.4	8.84	FALSE	4	2	2	3	6.83	Histomonas
0	High	Master Protein	KAH0805797	cytoplasmic FMR1-interacting protein	1177	135.2	6.6	FALSE	3	3	3	3	6.8	Histomonas
0	High	Master Protein	KAH0805979	Mitotic apparatus protein	151	17.3	5.4	FALSE	36	3	3	5	6.79	Histomonas
0	High	Master Protein	KAH0803881	Protein farnesyltransferase/geranylgeranyltransferase type-1 subunit alpha	412	45.8	4.11	FALSE	10	3	3	3	6.79	Histomonas
0	High	Master Protein	KAH0806477	uDENN domain containing protein	529	60.9	6.29	FALSE	7	3	3	3	6.79	Histomonas
0	High	Master Protein	KAH0799303	hypothetical protein	384	43.1	7.83	FALSE	11	3	3	3	6.76	Histomonas
0	High	Master Protein	KAH0802478	Dynamin central region family protein	594	66.3	6.55	FALSE	7	4	2	4	6.74	Histomonas
0	High	Master Protein	KAH0799442	HEAT repeat family protein	357	41.3	6.3	FALSE	10	4	3	4	6.74	Histomonas
0	High	Master Protein	KAH0797002	translation initiation factor 2 subunit 1	300	34.4	5.5	FALSE	12	3	3	4	6.72	Histomonas
0	High	Master Protein	KAH0796376	Serine/threonine-protein phosphatase ppe1	303	34.8	5.14	FALSE	14	3	1	4	6.72	Histomonas
0	High	Master Protein	KAH0804546	Kelch motif family protein	1226	137.4	8.79	FALSE	3	3	2	3	6.72	Histomonas
0	High	Master Protein	KAH0802417	hypothetical protein	108	12.2	4.6	FALSE	26	2	2	2	6.7	Histomonas
0	High	Master Protein	KAH0796634	2Fe-2S iron-sulfur cluster binding domain-containing protein	582	64.1	8.66	FALSE	13	5	5	6	6.69	Histomonas
0	High	Master Protein	KAH0799036	Clan CA, family C1, cathepsin L-like cysteine peptidase	315	35.5	5.21	FALSE	14	3	3	3	6.68	Histomonas
0	High	Master Protein	KAH0802167	ras-related C3 botulinum toxin substrate 2	199	22	5.41	FALSE	23	4	3	4	6.67	Histomonas
0	High	Master Protein	KAH0806542	signal recognition particle subunit SRP68-like	506	58.2	8.35	FALSE	8	2	2	2	6.67	Histomonas
0	High	Master Protein	KAH0803196	EF hand family protein	170	19.2	5.14	FALSE	18	4	3	4	6.67	Histomonas
0	High	Master Protein	KAH0802238	methylmalonyl-CoA epimerase	140	15.2	5.07	FALSE	36	3	3	3	6.66	Histomonas
0	High	Master Protein	KAH0800233	hypothetical protein	200	23.3	5.91	FALSE	17	3	2	3	6.65	Histomonas
0	High	Master Protein	KAH0799780	nitroreductase family protein	184	20.6	5.81	FALSE	18	3	3	3	6.65	Histomonas
0	High	Master Protein	KAH0801314	60S ribosomal protein L6	154	16.8	8.91	FALSE	24	3	1	3	6.64	Histomonas
0	High	Master Protein	KAH0804296	Adaptin N terminal region family protein	1332	150.8	7.94	FALSE	4	3	3	3	6.64	Histomonas
0	High	Master Protein	KAH0802016	nuclear cap-binding protein subunit 1	740	85.9	4.93	FALSE	6	3	3	3	6.63	Histomonas
0	High	Master Protein	KAH0801447	hypothetical protein	306	36.1	6.47	FALSE	12	3	3	3	6.62	Histomonas
0	High	Master Protein	KAH0803001	hydrogenosomal membrane protein 31 precursor	311	34	9.8	FALSE	12	3	3	3	6.62	Histomonas
0	High	Master Protein	KAH0801393	RNA cytidine acetyltransferase	737	83.8	5.86	FALSE	6	4	4	4	6.6	Histomonas
0	High	Master Protein	KAH0803077	TerD family protein	519	58.4	7.59	FALSE	11	4	4	4	6.6	Histomonas
0	High	Master Protein	KAH0799752	co-chaperone protein daf-41-like	157	17.9	4.35	FALSE	31	4	4	5	6.57	Histomonas
0	High	Master Protein	KAH0806636	small GTP-binding protein	203	21.9	4.94	FALSE	15	3	2	3	6.57	Histomonas
0	High	Master Protein	KAH0799754	protein HGH1-like	352	39.3	5.17	FALSE	13	3	3	3	6.57	Histomonas
0	High	Master Protein	KAH0797013	hypothetical protein	971	112.5	5.55	FALSE	4	3	3	3	6.55	Histomonas
0	High	Master Protein	KAH0785829	protein serine/threonine kinase, putative	462	48.3	7.64	FALSE	10	2	2	2	6.54	Histomonas
0	High	Master Protein	KAH0799014	AGC family protein kinase	463	54.4	5.57	FALSE	6	2	2	3	6.53	Histomonas
0	High	Master Protein	KAH0802588	nicotinate phosphoribosyltransferase family protein	515	57.6	6.48	FALSE	6	3	3	3	6.5	Histomonas
0	High	Master Protein	KAH0796825	Ras family protein	212	24	5.36	FALSE	16	3	3	3	6.49	Histomonas
0	High	Master Protein	KAH0801561	eukaryotic translation initiation factor 3 subunit CLU1/TIF31, putative	986	113.8	6.64	FALSE	4	3	3	3	6.45	Histomonas
0	High	Master Protein	KAH0797642	hypothetical protein	1231	140.8	8.56	FALSE	3	3	3	3	6.43	Histomonas
0	High	Master Protein	KAH0796772	spermidine synthase	286	32.3	5.67	FALSE	18	3	3	4	6.43	Histomonas
0	High	Master Protein	KAH0799469	small GTP-binding protein	204	22.5	5	FALSE	20	3	2	3	6.43	Histomonas
0	High	Master Protein	KAH0797406	6-phosphofructokinase	325	34.4	7.72	FALSE	8	2	2	3	6.43	Histomonas
0	High	Master Protein	KAH0797855	LIM domain containing protein	528	57.8	6.96	FALSE	5	2	2	2	6.37	Histomonas
0	High	Master Protein	KAH0801384	protein phosphatase PP2A regulatory subunit B	399	45.7	5.4	FALSE	8	2	2	2	6.36	Histomonas
0	High	Master Protein	KAH0803086	26S proteasome non-ATPase regulatory subunit 12	416	48.4	5.53	FALSE	15	4	4	4	6.36	Histomonas
0	High	Master Protein	KAH0798918	proteasome activator complex subunit 4B-like	690	80.4	5.35	FALSE	6	3	3	3	6.35	Histomonas
0	High	Master Protein	KAH0806736	hydroxymethylglutaryl-CoA synthase, mitochondrial	436	49.5	6.27	FALSE	12	4	4	4	6.35	Histomonas
0	High	Master Protein	KAH0800288	Clan CA, family C19, ubiquitin hydrolase-like cysteine peptidase	937	107.6	7.21	FALSE	6	3	3	4	6.33	Histomonas
0	High	Master Protein	KAH0801963	PX domain containing protein	137	15.7	5.6	FALSE	26	3	3	4	6.32	Histomonas
0	High	Master Protein	KAH0798984	Thioredoxin family protein	451	51.8	6.16	FALSE	10	3	3	3	6.31	Histomonas
0	High	Master Protein	KAH0801481	F-actin capping protein, beta subunit	281	31.5	4.94	FALSE	15	2	2	2	6.27	Histomonas
0	High	Master Protein	KAH0802285	essential component of the nuclear pore which mediates nuclear import and export	462	50.2	6.1	FALSE	7	2	2	2	6.26	Histomonas
0	High	Master Protein	KAH0796517	FK506-binding protein (FKBP)-type peptidyl-prolyl isomerase, putative	273	30.6	6.6	FALSE	14	4	4	4	6.25	Histomonas
0	High	Master Protein	KAH0798409	centrin	161	18.7	4.84	FALSE	40	4	1	4	6.23	Histomonas
0	High	Master Protein	KAH0801297	centrin	160	18.6	4.78	FALSE	41	4	1	4	6.23	Histomonas
0	High	Master Protein	KAH0797032	Guanine deaminase	432	47.7	6	FALSE	6	2	2	2	6.22	Histomonas
0	High	Master Protein	KAH0806120	TKL family protein kinase	566	65	6.13	FALSE	7	2	2	2	6.22	Histomonas
0	High	Master Protein	KAH0798086	4-alpha-glucanotransferase DPE2	965	111.9	6.13	FALSE	6	5	5	5	6.19	Histomonas
0	High	Master Protein	KAH0797207	proteasome subunit alpha type-3	233	25.5	5.95	FALSE	17	2	1	2	6.19	Histomonas
0	High	Master Protein	KAH0796882	Mitotic apparatus protein	122	14.5	4.16	FALSE	21	2	2	3	6.18	Histomonas
0	High	Master Protein	KAH0799435	family 20 glycosylhydrolase	109	12.4	9.51	FALSE	30	3	1	3	6.18	Histomonas
0	High	Master Protein	KAH0806052	protein disulfide isomerase	485	54.6	5.53	FALSE	13	3	3	4	6.18	Histomonas
0	High	Master Protein	KAH0805831	40S ribosomal protein S13	151	17.1	10.43	FALSE	25	3	3	3	6.17	Histomonas
0	High	Master Protein	KAH0806746	diacylglycerol kinase beta	327	36.2	6.44	FALSE	18	4	4	4	6.16	Histomonas
0	High	Master Protein	KAH0797023	erythrocyte binding protein	420	49.1	5.52	FALSE	8	3	3	3	6.16	Histomonas
0	High	Master Protein	KAH0798095	von Willebrand factor type A domain containing protein	636	72.5	6.8	FALSE	9	5	5	5	6.15	Histomonas
0	High	Master Protein	KAH0798361	hypothetical protein	87	9.8	5.35	FALSE	76	4	4	4	6.15	Histomonas
0	High	Master Protein	KAH0801382	hypothetical protein	242	28.1	8.05	FALSE	7	2	2	2	6.15	Histomonas
0	High	Master Protein	KAH0802857	E3 ubiquitin-protein ligase NEDD4-like	442	51.3	6.18	FALSE	11	4	4	4	6.13	Histomonas
0	High	Master Protein	KAH0804061	hypothetical protein	281	31.3	4.4	FALSE	17	3	3	3	6.12	Histomonas
0	High	Master Protein	KAH0799957	hypothetical protein	314	35.9	5.29	FALSE	12	3	3	3	6.12	Histomonas
0	High	Master Protein	KAH0798909	hypothetical protein	1365	156.1	6.39	FALSE	2	3	3	3	6.11	Histomonas
0	High	Master Protein	KAH0803187	UTP--glucose-1-phosphate uridylyltransferase family protein	464	52.8	5.95	FALSE	6	2	2	3	6.08	Histomonas
0	High	Master Protein	KAH0805603	hypothetical protein	176	20.3	4.96	FALSE	24	3	3	3	6.07	Histomonas
0	High	Master Protein	KAH0796637	hypothetical protein	373	42.1	5.34	FALSE	9	3	3	3	6.05	Histomonas
0	High	Master Protein	KAH0799563	ADP-ribosylation factor	182	21	8.53	FALSE	23	3	1	4	6.05	Histomonas
0	High	Master Protein	KAH0805443	ras-related protein Ral-A	175	19.3	4.91	FALSE	17	2	2	2	6.04	Histomonas
0	High	Master Protein	KAH0803491	TBC1 domain family member 5	569	65.3	5.53	FALSE	8	3	3	3	6.04	Histomonas
0	High	Master Protein	KAH0798563	MKI67 FHA domain-interacting nucleolar phosphoprotein	167	19.3	9.25	FALSE	31	3	3	3	6.03	Histomonas
0	High	Master Protein	KAH0799803	Adaptin N terminal region family protein	966	109.4	6.11	FALSE	4	4	4	4	6.02	Histomonas
0	High	Master Protein	KAH0799936	DNA mismatch repair protein MSH6	1027	116	6.92	FALSE	4	2	2	2	6.02	Histomonas
0	High	Master Protein	KAH0796771	Inositol monophosphatase family protein	326	36.8	5.27	FALSE	10	2	2	2	6.02	Histomonas
0	High	Master Protein	KAH0806269	Thioredoxin family protein	463	52.2	4.98	FALSE	9	4	4	4	6	Histomonas
0	High	Master Protein	KAH0802780	RuvB-like 1	436	48.5	6.37	FALSE	11	3	3	3	5.99	Histomonas
0	High	Master Protein	KAH0796893	ras-related C3 botulinum toxin substrate 2	199	22.2	5.21	FALSE	17	3	2	3	5.98	Histomonas
0	High	Master Protein	KAH0805249	charged multivesicular body protein 3	202	23.3	6.3	FALSE	26	2	2	2	5.95	Histomonas
0	High	Master Protein	KAH0801740	Laminin A family protein	631	72.7	6.4	FALSE	5	2	2	2	5.94	Histomonas
0	High	Master Protein	KAH0798319	NifU family protein	100	11.2	5.83	FALSE	24	2	2	2	5.93	Histomonas
0	High	Master Protein	KAH0796926	FACT complex subunit SPT16	973	111.5	5.54	FALSE	4	3	3	4	5.93	Histomonas
0	High	Master Protein	KAH0799197	26S protease regulatory subunit 6B-like	394	44.6	6.19	FALSE	9	2	2	2	5.92	Histomonas
0	High	Master Protein	KAH0796013	RRP12-like protein	1034	117	6.51	FALSE	4	3	3	3	5.92	Histomonas
0	High	Master Protein	KAH0799764	TIGR02452 family protein	275	31.3	7.75	FALSE	13	3	3	3	5.92	Histomonas
0	High	Master Protein	KAH0805988	P-loop containing nucleoside triphosphate hydrolase protein	451	51.4	8.46	FALSE	8	3	3	3	5.91	Histomonas
0	High	Master Protein	KAH0805832	Aspartate--ammonia ligase	335	38	5.62	FALSE	16	4	4	4	5.91	Histomonas
0	High	Master Protein	KAH0802756	GTP-binding protein-animal, putative	374	41.8	6.15	FALSE	9	2	2	2	5.88	Histomonas
0	High	Master Protein	KAH0799949	EF hand family protein	151	17.3	4.27	FALSE	20	2	2	2	5.88	Histomonas
0	High	Master Protein	KAH0796862	Mov34/MPN/PAD-1 family protein	270	30.2	5.87	FALSE	15	2	2	2	5.84	Histomonas
0	High	Master Protein	KAH0804064	S-layer protein	1364	152.4	4.74	FALSE	3	2	2	3	5.84	Histomonas
0	High	Master Protein	KAH0800676	26S proteasome regulatory subunit 8-like A	388	43.5	8.84	FALSE	9	2	2	2	5.84	Histomonas
0	High	Master Protein	KAH0797569	rho-related GTP-binding protein RhoA-D-like	183	20.2	5.94	FALSE	15	2	1	2	5.83	Histomonas
0	High	Master Protein	KAH0800492	potassium channel GORK-like isoform X1	301	34	5.08	FALSE	13	2	2	2	5.83	Histomonas
0	High	Master Protein	KAH0798332	Inositol polyphosphate kinase family protein	276	31.9	6.23	FALSE	13	2	2	2	5.82	Histomonas
0	High	Master Protein	KAH0800722	Thioredoxin family protein	336	38.2	5.3	FALSE	10	3	3	3	5.81	Histomonas
0	High	Master Protein	KAH0801289	serpin family protein	373	42.2	5.35	FALSE	8	2	2	2	5.79	Histomonas
0	High	Master Protein	KAH0797061	MIF4G domain containing protein	531	60.7	6.25	FALSE	5	2	2	2	5.78	Histomonas
0	High	Master Protein	KAH0803224	Ras family protein	201	22.3	5.03	FALSE	18	3	3	3	5.78	Histomonas
0	High	Master Protein	KAH0804402	DUF4392 domain-containing protein	290	31.3	4.88	FALSE	9	2	2	2	5.76	Histomonas
0	High	Master Protein	KAH0804552	hypothetical protein	1473	166.9	4.58	FALSE	3	4	4	4	5.75	Histomonas
0	High	Master Protein	KAH0805999	vacuolar protein-sorting-associated protein 11-like	928	106.5	5.52	FALSE	3	2	2	2	5.73	Histomonas
0	High	Master Protein	KAH0804515	Phospholipid-transporting ATPase 2	1037	117	6.21	FALSE	6	3	3	3	5.73	Histomonas
0	High	Master Protein	KAH0796351	structural maintenance of chromosomes protein 1	1197	138.2	5.85	FALSE	3	3	3	3	5.72	Histomonas
0	High	Master Protein	KAH0803746	Clan SC, family S28, unassigned serine peptidase	471	53.2	5.12	FALSE	7	2	2	2	5.71	Histomonas
0	High	Master Protein	KAH0800203	talin 2	790	90.2	7.71	FALSE	5	3	3	3	5.7	Histomonas
0	High	Master Protein	KAH0805361	Clan CA, family C1, cathepsin L-like cysteine peptidase	463	52.3	5.4	FALSE	10	4	4	4	5.67	Histomonas
0	High	Master Protein	KAH0796935	proteasome subunit alpha type-6-like	241	26.7	5.72	FALSE	12	3	2	3	5.67	Histomonas
0	High	Master Protein	KAH0801016	chaperone protein dnaJ 49	250	29.5	9.04	FALSE	18	4	4	4	5.67	Histomonas
0	High	Master Protein	KAH0804396	hypothetical protein	249	28.4	9.47	FALSE	13	4	4	4	5.66	Histomonas
0	High	Master Protein	KAH0797101	actin-related protein ARPC5	145	16.1	8.43	FALSE	15	2	1	2	5.65	Histomonas
0	High	Master Protein	KAH0805283	Eukaryotic translation initiation factor 6	245	26.8	4.67	FALSE	13	2	2	3	5.64	Histomonas
0	High	Master Protein	KAH0799961	Clan CA, family C1, cathepsin L-like cysteine peptidase	314	34.7	6.07	FALSE	12	3	3	3	5.64	Histomonas
0	High	Master Protein	KAH0802416	60S ribosomal protein L6	154	16.8	8.91	FALSE	19	2	1	2	5.62	Histomonas
0	High	Master Protein	KAH0803709	rho GTPase-activating protein 24 isoform X1	424	48.3	6.9	FALSE	6	2	2	2	5.62	Histomonas
0	High	Master Protein	KAH0800984	WGR domain-containing protein	232	26.9	4.49	FALSE	19	4	3	4	5.61	Histomonas
0	High	Master Protein	KAH0802915	Kelch motif family protein	1476	168.8	6.54	FALSE	3	2	2	2	5.6	Histomonas
0	High	Master Protein	KAH0806100	small GTP-binding protein	182	20.2	5.02	FALSE	23	3	2	3	5.6	Histomonas
0	High	Master Protein	KAH0801291	putative syntaxin 5	259	30.1	5.74	FALSE	9	2	2	2	5.59	Histomonas
0	High	Master Protein	KAH0789316	putative ubiquitin-conjugating enzyme E2	142	15.9	5.77	FALSE	63	4	4	7	5.59	Histomonas
0	High	Master Protein	KAH0801496	adenine deaminase	583	63	5.59	FALSE	7	2	2	2	5.58	Histomonas
0	High	Master Protein	KAH0803351	small GTP-binding protein	201	22.5	5.11	FALSE	18	3	1	3	5.57	Histomonas
0	High	Master Protein	KAH0804187	ankyrin repeat protein	1242	139.4	6.47	FALSE	3	3	3	3	5.57	Histomonas
0	High	Master Protein	KAH0799366	glycine cleavage system protein GcvH	130	14.3	5.52	FALSE	27	3	3	3	5.55	Histomonas
0	High	Master Protein	KAH0802887	Leucine carboxyl methyltransferase family protein	294	33.5	5.71	FALSE	14	3	3	3	5.54	Histomonas
0	High	Master Protein	KAH0804042	DAK2 domain-containing protein	545	57.6	6.48	FALSE	12	3	3	3	5.53	Histomonas
0	High	Master Protein	KAH0800824	DNA-directed RNA polymerase I and III subunit RPAC1	329	37.2	5.47	FALSE	14	3	3	3	5.53	Histomonas
0	High	Master Protein	KAH0802459	U5 small nuclear ribonucleoprotein helicase	1938	220.1	5.49	FALSE	2	3	3	3	5.52	Histomonas
0	High	Master Protein	KAH0804278	poly(A) binding protein Pab2	144	17	8.73	FALSE	20	2	2	2	5.51	Histomonas
0	High	Master Protein	KAH0801743	HBS1-like protein isoform X2	611	68.8	5.41	FALSE	5	2	2	2	5.5	Histomonas
0	High	Master Protein	KAH0800742	hypothetical protein	1277	145	7.02	FALSE	2	2	2	2	5.5	Histomonas
0	High	Master Protein	KAH0807011	Histone H2B	128	14.2	9.73	FALSE	16	2	2	2	5.49	Histomonas
0	High	Master Protein	KAH0802693	ribosome assembly factor SBDS	251	27.6	9.16	FALSE	14	4	4	4	5.49	Histomonas
0	High	Master Protein	KAH0797289	translation initiation factor eIF-2B subunit epsilon	713	80.8	4.7	FALSE	7	4	4	4	5.48	Histomonas
0	High	Master Protein	KAH0801647	hypothetical protein	281	32	7.12	FALSE	9	2	2	3	5.48	Histomonas
0	High	Master Protein	KAH0801483	Variant SH3 domain containing protein	410	46.6	8.51	FALSE	9	3	3	4	5.48	Histomonas
0	High	Master Protein	KAH0797037	dnaK protein	762	86.9	5.33	FALSE	5	3	3	3	5.46	Histomonas
0	High	Master Protein	KAH0796716	viral A-type inclusion protein	924	107.6	4.64	FALSE	6	2	2	2	5.45	Histomonas
0	High	Master Protein	KAH0802362	putative protein [Naegleria gruberi]	625	72.8	7.83	FALSE	4	2	2	2	5.45	Histomonas
0	High	Master Protein	KAH0807190	histidine--tRNA ligase, cytoplasmic-like isoform X1	790	88.5	6.96	FALSE	6	4	4	4	5.44	Histomonas
0	High	Master Protein	KAH0798315	Clan SC, family S33, methylesterase-like serine peptidase	327	36.5	6.96	FALSE	9	2	2	2	5.44	Histomonas
0	High	Master Protein	KAH0805388	EF hand family protein	746	87	7.81	FALSE	5	3	3	3	5.44	Histomonas
0	High	Master Protein	KAH0804164	hypothetical protein	1061	122.6	6.79	FALSE	3	2	2	2	5.43	Histomonas
0	High	Master Protein	KAH0797588	leucine-rich repeat domain-containing protein	564	61.9	6.24	FALSE	5	2	2	2	5.43	Histomonas
0	High	Master Protein	KAH0803562	26S protease regulatory subunit 7	212	24	4.97	FALSE	21	2	2	2	5.43	Histomonas
0	High	Master Protein	KAH0796773	S-adenosylmethionine decarboxylase proenzyme	345	39.6	5.63	FALSE	13	3	3	3	5.43	Histomonas
0	High	Master Protein	KAH0801744	Clan MG, family M24, aminopeptidase P-like metallopeptidase	443	50	5.59	FALSE	7	2	2	2	5.4	Histomonas
0	High	Master Protein	KAH0786529	TBC1 domain family member 17	393	45.5	5.5	FALSE	7	2	2	2	5.39	Histomonas
0	High	Master Protein	KAH0801799	D-glycerate dehydrogenase	327	35.9	6.52	FALSE	10	3	3	3	5.39	Histomonas
0	High	Master Protein	KAH0799544	serpin family protein	370	41.7	5.45	FALSE	14	3	3	3	5.38	Histomonas
0	High	Master Protein	KAH0804448	nucleolar GTP-binding protein 1-like	596	67.9	8.87	FALSE	8	3	3	3	5.38	Histomonas
0	High	Master Protein	KAH0801585	ankyrin repeat protein	414	46.6	7.59	FALSE	9	3	3	3	5.38	Histomonas
0	High	Master Protein	KAH0805001	TPR Domain containing protein	710	81.9	6.9	FALSE	5	2	2	2	5.37	Histomonas
0	High	Master Protein	KAH0804484	hypothetical protein	566	62.8	7.71	FALSE	5	2	2	2	5.37	Histomonas
0	High	Master Protein	KAH0805651	eukaryotic translation initiation factor 3 subunit 8 N-terminus-domain-containing protein	707	81.7	5.17	FALSE	4	2	2	2	5.37	Histomonas
0	High	Master Protein	KAH0806080	small GTP-binding protein	193	21.7	5.52	FALSE	17	2	1	2	5.37	Histomonas
0	High	Master Protein	KAH0797658	hypothetical protein	135	15	4.15	FALSE	21	2	2	2	5.36	Histomonas
0	High	Master Protein	KAH0800065	splicing factor 1	313	35.3	5.05	FALSE	12	2	2	2	5.36	Histomonas
0	High	Master Protein	KAH0807056	RasGEF domain containing protein	938	109.8	6.29	FALSE	4	3	3	3	5.35	Histomonas
0	High	Master Protein	KAH0802307	cytidine deaminase	138	15.1	6.29	FALSE	17	2	2	3	5.35	Histomonas
0	High	Master Protein	KAH0796397	AGC family protein kinase	441	50.4	7.24	FALSE	5	2	1	2	5.34	Histomonas
0	High	Master Protein	KAH0805630	rRNA biogenesis protein RRP5	1590	179.9	5.94	FALSE	3	4	4	4	5.33	Histomonas
0	High	Master Protein	KAH0805655	40S ribosomal protein S25	110	12.3	9.92	FALSE	24	2	2	2	5.33	Histomonas
0	High	Master Protein	KAH0803183	PP2A-like phosphoprotein phosphatase	301	34.2	5.25	FALSE	17	3	3	3	5.32	Histomonas
0	High	Master Protein	KAH0798458	hypothetical protein	206	23.6	4.55	FALSE	10	2	2	2	5.3	Histomonas
0	High	Master Protein	KAH0800669	Alpha amylase, catalytic domain containing protein	602	67.8	5.12	FALSE	8	4	4	4	5.25	Histomonas
0	High	Master Protein	KAH0801414	phosphoglucosamine mutase	467	51.4	6.27	FALSE	7	3	3	3	5.24	Histomonas
0	High	Master Protein	KAH0798080	deoxyhypusine synthase	361	40.3	5.71	FALSE	8	2	2	2	5.24	Histomonas
0	High	Master Protein	KAH0805791	Sec1 family protein	609	68.9	7.27	FALSE	5	2	2	2	5.24	Histomonas
0	High	Master Protein	KAH0800937	glycerol dehydrogenase	387	41.1	6.14	FALSE	10	3	3	4	5.23	Histomonas
0	High	Master Protein	KAH0802865	cysteine protease	175	20.4	6.93	FALSE	13	2	2	2	5.22	Histomonas
0	High	Master Protein	KAH0806148	ribosomal protein S19e	158	17.6	9.99	FALSE	22	3	1	3	5.22	Histomonas
0	High	Master Protein	KAH0803570	ATP-dependent RNA helicase DBP5	435	50.4	6.29	FALSE	6	2	2	2	5.2	Histomonas
0	High	Master Protein	KAH0804158	small GTP-binding protein	194	21.6	4.69	FALSE	16	2	2	3	5.2	Histomonas
0	High	Master Protein	KAH0806245	hypothetical protein	193	21.6	4.81	FALSE	13	2	2	2	5.2	Histomonas
0	High	Master Protein	KAH0796084	Adaptor complexes medium subunit family protein	391	43.7	5.49	FALSE	12	3	3	3	5.19	Histomonas
0	High	Master Protein	KAH0802265	YSIRK-type signal peptide-containing protein	200	21.5	8.47	FALSE	14	2	2	2	5.19	Histomonas
0	High	Master Protein	KAH0805480	DNA replication licensing factor mcm7	1280	143.2	5.31	FALSE	2	2	2	2	5.17	Histomonas
0	High	Master Protein	KAH0796812	replication factor C subunit 2 isoform X1	320	36	5.82	FALSE	13	3	3	3	5.16	Histomonas
0	High	Master Protein	KAH0804419	small glutamine-rich tetratricopeptide repeat-containing protein beta	261	29	5.07	FALSE	20	2	2	2	5.16	Histomonas
0	High	Master Protein	KAH0799963	H/ACA ribonucleoprotein complex subunit 4	390	43.8	8.95	FALSE	9	3	3	3	5.15	Histomonas
0	High	Master Protein	KAH0803037	DJ-1 family protein	187	19.5	6.52	FALSE	22	3	3	3	5.14	Histomonas
0	High	Master Protein	KAH0803913	Clan CA, family C1, cathepsin L-like cysteine peptidase	505	56.9	5.15	FALSE	6	2	2	2	5.13	Histomonas
0	High	Master Protein	KAH0804758	hypothetical protein	94	10.8	5.63	FALSE	26	2	2	3	5.12	Histomonas
0	High	Master Protein	KAH0796600	syntaxin-2 isoform X1	291	32.9	5.53	FALSE	9	2	2	2	5.12	Histomonas
0	High	Master Protein	KAH0802590	UV excision repair protein RAD23-like B	355	38.7	4.75	FALSE	7	2	2	2	5.12	Histomonas
0	High	Master Protein	KAH0799314	MOB kinase activator-like 1	211	24.6	6.68	FALSE	11	2	2	2	5.11	Histomonas
0	High	Master Protein	KAH0807123	hypothetical protein	569	65.6	5.45	FALSE	7	3	3	3	5.11	Histomonas
0	High	Master Protein	KAH0799087	26S protease regulatory subunit 7-like A	420	47	5.76	FALSE	7	2	2	2	5.11	Histomonas
0	High	Master Protein	KAH0801367	60S ribosomal protein L30	112	12.3	8.6	FALSE	25	2	1	2	5.09	Histomonas
0	High	Master Protein	KAH0796829	protein disulfide isomerase	468	53.5	4.96	FALSE	6	2	2	2	5.09	Histomonas
0	High	Master Protein	KAH0797295	small GTPase	193	21.6	8.78	FALSE	12	2	2	2	5.09	Histomonas
0	High	Master Protein	KAH0796451	hypothetical protein	639	75	6.51	FALSE	5	2	2	3	5.08	Histomonas
0	High	Master Protein	KAH0806201	EF hand family protein	148	17.2	4.53	FALSE	23	2	2	2	5.07	Histomonas
0	High	Master Protein	KAH0797146	P-loop containing nucleoside triphosphate hydrolase protein	321	35.4	8.7	FALSE	9	2	2	2	5.05	Histomonas
0	High	Master Protein	KAH0797943	dolichyl-diphosphooligosaccharide--protein glycosyltransferase subunit 1A	439	49.4	7.58	FALSE	7	2	2	2	5.04	Histomonas
0	High	Master Protein	KAH0803788	ribosomal protein S24e	140	16.2	11.09	FALSE	19	2	2	3	5.04	Histomonas
0	High	Master Protein	KAH0803520	ribosomal protein S19e	147	16.5	9.88	FALSE	25	3	2	3	5.04	Histomonas
0	High	Master Protein	KAH0802859	Ras family GTPase	179	20	5.67	FALSE	16	2	2	2	5.03	Histomonas
0	High	Master Protein	KAH0798888	40S ribosomal protein S12	129	14.1	8.59	FALSE	28	3	1	3	5.03	Histomonas
0	High	Master Protein	KAH0797540	Proteasome/cyclosome repeat family protein	856	95.5	5.69	FALSE	4	2	2	2	5.02	Histomonas
0	High	Master Protein	KAH0804812	LysM peptidoglycan-binding domain-containing protein	302	32.2	9.09	FALSE	13	2	1	3	5.02	Histomonas
0	High	Master Protein	KAH0799593	hypothetical protein	353	39.7	4.35	FALSE	9	2	2	2	5.01	Histomonas
0	High	Master Protein	KAH0796780	Sec1 family protein	593	67.2	5.81	FALSE	4	2	2	2	5.01	Histomonas
0	High	Master Protein	KAH0798402	Vesicle transport v-SNARE protein	210	24.1	5.36	FALSE	23	3	3	3	5.01	Histomonas
0	High	Master Protein	KAH0800920	hypothetical protein	773	91.1	6.58	FALSE	3	2	2	2	5	Histomonas
0	High	Master Protein	KAH0806739	hypothetical protein	801	93.2	4.68	FALSE	6	4	4	4	4.99	Histomonas
0	High	Master Protein	KAH0796326	Thioredoxin family protein	414	47.5	5.12	FALSE	10	2	2	2	4.99	Histomonas
0	High	Master Protein	KAH0806917	haloacid dehalogenase-like hydrolase family protein	232	26	5.38	FALSE	13	2	2	2	4.98	Histomonas
0	High	Master Protein	KAH0801065	Clan SB, family S8, subtilisin-like serine peptidase	761	83.8	5.9	FALSE	5	3	3	3	4.97	Histomonas
0	High	Master Protein	KAH0801049	Phosphofructokinase family protein	326	34.9	7.58	FALSE	13	2	2	2	4.96	Histomonas
0	High	Master Protein	KAH0798191	major facilitator superfamily transporter	485	53.5	5.33	FALSE	5	2	2	2	4.95	Histomonas
0	High	Master Protein	KAH0799238	Bromodomain containing protein	2514	290.1	6.44	FALSE	1	2	2	2	4.95	Histomonas
0	High	Master Protein	KAH0800628	hypothetical protein	794	87.7	9.42	FALSE	4	3	3	3	4.95	Histomonas
0	High	Master Protein	KAH0806351	Oxysterol binding protein	391	44.5	5.99	FALSE	6	2	1	3	4.95	Histomonas
0	High	Master Protein	KAH0804240	Ras family protein	214	24.4	4.79	FALSE	14	2	2	2	4.94	Histomonas
0	High	Master Protein	KAH0796781	NAC domain containing protein	187	20.6	4.65	FALSE	16	2	1	3	4.94	Histomonas
0	High	Master Protein	KAH0801082	hypothetical protein	580	66.1	5.34	FALSE	11	2	2	2	4.93	Histomonas
0	High	Master Protein	KAH0797525	flavodoxin family protein	215	24.9	8.78	FALSE	12	2	2	2	4.93	Histomonas
0	High	Master Protein	KAH0805619	Laminin A family protein	620	71.8	5.19	FALSE	5	2	2	2	4.93	Histomonas
0	High	Master Protein	KAH0797410	hypothetical protein	81	9.1	4.7	FALSE	36	2	2	3	4.93	Histomonas
0	High	Master Protein	KAH0802500	Calreticulin family protein	384	45.5	5.22	FALSE	7	2	2	2	4.92	Histomonas
0	High	Master Protein	KAH0800163	Calmodulin	149	17	4.56	FALSE	20	2	2	3	4.92	Histomonas
0	High	Master Protein	KAH0806401	ATPase, AAA family protein	882	97.5	4.92	FALSE	5	3	3	3	4.91	Histomonas
0	High	Master Protein	KAH0796141	hypothetical protein	235	27	5.43	FALSE	10	2	2	2	4.89	Histomonas
0	High	Master Protein	KAH0799643	nuclear transport factor 2 family protein	142	16.6	5.15	FALSE	19	2	1	2	4.89	Histomonas
0	High	Master Protein	KAH0801671	DNA-directed RNA polymerases I II and III subunit RPABC3	146	16.7	4.87	FALSE	18	2	2	2	4.89	Histomonas
0	High	Master Protein	KAH0803290	hypothetical protein	280	31.8	6.11	FALSE	7	3	3	3	4.88	Histomonas
0	High	Master Protein	KAH0804620	hypothetical protein	222	25.3	4.89	FALSE	12	2	2	2	4.88	Histomonas
0	High	Master Protein	KAH0799395	Clan SB, family S8, subtilisin-like serine peptidase	770	87	5.54	FALSE	4	2	2	2	4.88	Histomonas
0	High	Master Protein	KAH0805577	ribosomal protein L21e	161	18.6	10.78	FALSE	14	2	1	3	4.87	Histomonas
0	High	Master Protein	KAH0802275	DnaJ domain containing protein	308	34.9	7.77	FALSE	8	2	2	2	4.87	Histomonas
0	High	Master Protein	KAH0800096	small GTP-binding protein	205	22.7	5.63	FALSE	26	3	3	3	4.86	Histomonas
0	High	Master Protein	KAH0797514	kinase, pfkB family protein	295	31.6	5.47	FALSE	10	2	2	2	4.86	Histomonas
0	High	Master Protein	KAH0802240	Serine/threonine-protein phosphatase ppe1	298	34.4	5.41	FALSE	13	2	1	2	4.86	Histomonas
0	High	Master Protein	KAH0804934	Adaptin N terminal region family protein	746	83.9	7.91	FALSE	3	2	2	2	4.84	Histomonas
0	High	Master Protein	KAH0803421	radical SAM domain containing protein	371	42.4	5	FALSE	19	4	4	4	4.84	Histomonas
0	High	Master Protein	KAH0802954	protein phosphatase 2C	546	60.1	5.49	FALSE	5	2	2	2	4.83	Histomonas
0	High	Master Protein	KAH0799242	ADP-ribosylation factor-like protein 3	161	18.3	5.21	FALSE	21	2	2	2	4.82	Histomonas
0	High	Master Protein	KAH0799574	CAMK family protein kinase	472	54.1	9.22	FALSE	7	3	3	3	4.82	Histomonas
0	High	Master Protein	KAH0797452	FAM172 family protein	283	31.9	6.14	FALSE	9	2	2	2	4.81	Histomonas
0	High	Master Protein	KAH0800975	cytoplasmic protein	379	43	4.59	FALSE	9	3	3	3	4.81	Histomonas
0	High	Master Protein	KAH0806522	NOL1/NOP2/sun family putative RNA met	480	54.3	6.57	FALSE	6	3	3	3	4.81	Histomonas
0	High	Master Protein	KAH0802572	eukaryotic translation initiation factor 3 subunit M-like	390	45.2	5.96	FALSE	9	3	3	3	4.81	Histomonas
0	High	Master Protein	KAH0804000	hypothetical protein	333	37.7	6.15	FALSE	7	2	2	2	4.8	Histomonas
0	High	Master Protein	KAH0806203	60S ribosomal protein l10, putative	211	24.2	10.68	FALSE	11	2	2	2	4.79	Histomonas
0	High	Master Protein	KAH0800043	Thioredoxin family protein	463	53.4	4.87	FALSE	6	2	2	2	4.79	Histomonas
0	High	Master Protein	KAH0796581	Splicing factor U2AF 50 kDa subunit	424	47.3	5.29	FALSE	8	2	2	2	4.79	Histomonas
0	High	Master Protein	KAH0802452	WD repeat protein	822	90.8	6.47	FALSE	3	2	2	2	4.79	Histomonas
0	High	Master Protein	KAH0798028	Thymidylate kinase	162	18.7	5.06	FALSE	28	3	3	3	4.78	Histomonas
0	High	Master Protein	KAH0796136	DEAD/DEAH box helicase family protein	610	68.8	9.09	FALSE	4	2	2	2	4.76	Histomonas
0	High	Master Protein	KAH0804638	hypothetical protein	269	31.2	5.47	FALSE	11	3	2	3	4.76	Histomonas
0	High	Master Protein	KAH0797313	Kelch motif family protein	1187	132.1	8.94	FALSE	2	2	1	2	4.75	Histomonas
0	High	Master Protein	KAH0802387	ras-related protein RABA1f	213	23.6	5.3	FALSE	11	2	1	2	4.75	Histomonas
0	High	Master Protein	KAH0805035	hypothetical protein	522	60.8	6.27	FALSE	4	2	2	2	4.74	Histomonas
0	High	Master Protein	KAH0807135	MatE family protein	498	55.1	6.86	FALSE	9	2	2	2	4.74	Histomonas
0	High	Master Protein	KAH0802418	neurofilament protein	588	68.1	7.56	FALSE	4	2	2	2	4.74	Histomonas
0	High	Master Protein	KAH0805683	trafficking protein particle complex subunit 3	171	19.3	5.64	FALSE	23	3	3	3	4.74	Histomonas
0	High	Master Protein	KAH0796927	ubiquitin-conjugating enzyme E2 2	155	17.7	5.9	FALSE	19	2	2	2	4.74	Histomonas
0	High	Master Protein	KAH0796891	myristoyl-CoA:protein N-myristoyltransferase	391	45.5	8.03	FALSE	5	2	2	3	4.74	Histomonas
0	High	Master Protein	KAH0800698	small GTP-binding protein	198	22.6	5.35	FALSE	13	2	1	2	4.73	Histomonas
0	High	Master Protein	KAH0803940	Oxysterol binding protein	396	45.4	7.31	FALSE	13	5	5	5	4.73	Histomonas
0	High	Master Protein	KAH0802653	hydrolase, TatD family protein	265	30.5	6.6	FALSE	11	2	2	2	4.73	Histomonas
0	High	Master Protein	KAH0797940	hypothetical protein	442	48.9	8.95	FALSE	5	2	2	2	4.72	Histomonas
0	High	Master Protein	KAH0805719	60S acidic ribosomal protein P2	103	10.7	4.45	FALSE	31	2	1	3	4.71	Histomonas
0	High	Master Protein	KAH0800998	Plectin/S10 domain containing protein	147	16.7	10.04	FALSE	26	3	1	4	4.71	Histomonas
0	High	Master Protein	KAH0804719	hypothetical protein	230	26.9	5.47	FALSE	15	2	2	2	4.7	Histomonas
0	High	Master Protein	KAH0806320	Vps54-domain-containing protein	807	90.4	7.65	FALSE	3	2	2	2	4.69	Histomonas
0	High	Master Protein	KAH0797245	translation initiation factor eIF-2B subunit delta	430	48.9	7.27	FALSE	7	2	2	2	4.68	Histomonas
0	High	Master Protein	KAH0802030	DnaJ domain containing protein	321	36	8.6	FALSE	15	4	4	4	4.67	Histomonas
0	High	Master Protein	KAH0806189	DNA replication licensing factor Mcm2	848	95.6	5.96	FALSE	4	2	2	2	4.67	Histomonas
0	High	Master Protein	KAH0797311	mannose-6-phosphate isomerase	383	43.1	5.62	FALSE	5	2	2	2	4.66	Histomonas
0	High	Master Protein	KAH0803790	ras-related protein RABA2a	218	23.9	5.33	FALSE	14	3	1	3	4.65	Histomonas
0	High	Master Protein	KAH0801372	Archaeal ribosomal protein S17P	155	17.8	10.13	FALSE	34	5	1	5	4.64	Histomonas
0	High	Master Protein	KAH0801161	exosome complex exonuclease RRP44	1098	127	6.89	FALSE	3	3	3	3	4.63	Histomonas
0	High	Master Protein	KAH0804995	hypothetical protein	1231	138.1	6.84	FALSE	2	2	2	2	4.63	Histomonas
0	High	Master Protein	KAH0798308	hypothetical protein	919	104.6	4.59	FALSE	2	2	2	2	4.63	Histomonas
0	High	Master Protein	KAH0803149	hypothetical protein	714	79.8	6.25	FALSE	8	3	3	3	4.63	Histomonas
0	High	Master Protein	KAH0800422	60S acidic ribosomal protein P2	104	10.8	4.49	FALSE	27	2	1	3	4.62	Histomonas
0	High	Master Protein	KAH0799992	Plectin/S10 domain containing protein	146	16.6	9.98	FALSE	25	3	1	4	4.62	Histomonas
0	High	Master Protein	KAH0800174	UDP-glucose 4-epimerase GalE	336	37.4	6.86	FALSE	7	2	2	2	4.62	Histomonas
0	High	Master Protein	KAH0806493	Kelch motif family protein	718	82.4	7.4	FALSE	5	3	3	3	4.62	Histomonas
0	High	Master Protein	KAH0799241	serpin family protein	365	40.7	7.4	FALSE	9	2	2	2	4.62	Histomonas
0	High	Master Protein	KAH0796170	DNA polymerase delta small subunit	397	44.3	5.39	FALSE	6	2	2	2	4.61	Histomonas
0	High	Master Protein	KAH0801687	Archaeal ribosomal protein S17P	155	17.9	10.15	FALSE	28	4	1	5	4.61	Histomonas
0	High	Master Protein	KAH0803409	tetratricopeptide repeat protein	551	62.4	7.53	FALSE	8	4	4	4	4.61	Histomonas
0	High	Master Protein	KAH0796821	GRIP and coiled-coil domain-containing protein 2	1165	135.8	5.15	FALSE	4	4	4	4	4.6	Histomonas
0	High	Master Protein	KAH0804801	C-Myc-binding protein, putative	84	9.6	5.48	FALSE	29	2	1	2	4.59	Histomonas
0	High	Master Protein	KAH0800961	hypothetical protein	564	63	5.34	FALSE	5	2	2	3	4.59	Histomonas
0	High	Master Protein	KAH0798958	hypothetical protein	799	88.8	4.93	FALSE	4	2	2	2	4.58	Histomonas
0	High	Master Protein	KAH0805573	protein phosphatase pp2a regulatory subunit a	445	50.2	5.67	FALSE	7	2	2	3	4.56	Histomonas
0	High	Master Protein	KAH0803018	Eukaryotic translation initiation factor 3 subunit I	352	39.2	6.33	FALSE	14	3	3	3	4.56	Histomonas
0	High	Master Protein	KAH0805969	Rap/ran-GAP family protein	1111	128.3	5.52	FALSE	4	3	3	3	4.55	Histomonas
0	High	Master Protein	KAH0805994	hypothetical protein	269	31.1	4.4	FALSE	14	3	3	3	4.55	Histomonas
0	High	Master Protein	KAH0802552	Archaeal ribosomal protein S17P	155	17.8	10.13	FALSE	34	5	2	6	4.54	Histomonas
0	High	Master Protein	KAH0801935	40S ribosomal protein S9-1	190	22.3	10.45	FALSE	20	4	4	5	4.54	Histomonas
0	High	Master Protein	KAH0800217	small GTP-binding protein	202	22.4	5.55	FALSE	9	2	2	2	4.52	Histomonas
0	High	Master Protein	KAH0799168	dihydropyrimidine dehydrogenase	748	82.6	6.89	FALSE	3	2	2	2	4.52	Histomonas
0	High	Master Protein	KAH0806884	hypothetical protein	220	23.1	9.54	FALSE	18	2	1	2	4.51	Histomonas
0	High	Master Protein	KAH0803936	protein disulfide-isomerase precursor	459	53	5.73	FALSE	8	2	2	2	4.5	Histomonas
0	High	Master Protein	KAH0801213	Ribosome production factor 2-like	289	33.2	9.57	FALSE	11	2	2	2	4.5	Histomonas
0	High	Master Protein	KAH0805406	Lipase family protein	318	34.5	5.22	FALSE	13	4	4	4	4.49	Histomonas
0	High	Master Protein	KAH0799280	V-type ATPase subunit family protein	790	91.1	5.39	FALSE	3	2	2	2	4.48	Histomonas
0	High	Master Protein	KAH0801885	actin-interacting protein 1	589	64.8	7.44	FALSE	6	3	1	3	4.48	Histomonas
0	High	Master Protein	KAH0799169	DnaJ domain containing protein	322	37.3	5.68	FALSE	10	2	1	2	4.48	Histomonas
0	High	Master Protein	KAH0805005	Vacuolar ATP synthase subunit G	106	12.3	4.84	FALSE	18	2	2	2	4.47	Histomonas
0	High	Master Protein	KAH0800461	Ras family protein	199	22.2	5.27	FALSE	12	2	1	2	4.47	Histomonas
0	High	Master Protein	KAH0802386	Importin-beta N-terminal domain containing protein	803	92.7	5.19	FALSE	3	2	2	2	4.47	Histomonas
0	High	Master Protein	KAH0804305	small GTP-binding protein	201	21.6	5.1	FALSE	14	2	2	2	4.46	Histomonas
0	High	Master Protein	KAH0801738	ubiquitin fusion degradation protein	366	41.8	9.54	FALSE	10	2	2	3	4.46	Histomonas
0	High	Master Protein	KAH0805761	Lecithin:cholesterol acyltransferase family protein	441	49.2	4.93	FALSE	6	2	2	2	4.45	Histomonas
0	High	Master Protein	KAH0797442	proteasome assembly chaperone 2	231	25.5	5.33	FALSE	13	2	2	2	4.45	Histomonas
0	High	Master Protein	KAH0804008	Mannosyl-oligosaccharide 1,2-alpha-mannosidase MNS1	574	65.5	7.18	FALSE	5	2	2	2	4.44	Histomonas
0	High	Master Protein	KAH0798910	protein transport protein SEC13-like B-like	267	28.7	5.15	FALSE	9	2	2	2	4.44	Histomonas
0	High	Master Protein	KAH0800588	hypothetical protein	345	40.2	6.32	FALSE	8	2	2	2	4.44	Histomonas
0	High	Master Protein	KAH0802209	ubiquitin-conjugating enzyme E2 5B-like	148	16.6	5.54	FALSE	32	3	1	3	4.44	Histomonas
0	High	Master Protein	KAH0803087	Appr-1-p processing enzyme family protein	276	30.9	5.64	FALSE	9	3	3	3	4.43	Histomonas
0	High	Master Protein	KAH0806244	serine/threonine-protein phosphatase 6 regulatory subunit 3-like	494	56.9	4.5	FALSE	7	3	3	3	4.42	Histomonas
0	High	Master Protein	KAH0800257	Serine/threonine-protein phosphatase PP-X isozyme 2	308	34.9	5.01	FALSE	13	3	3	3	4.42	Histomonas
0	High	Master Protein	KAH0802621	autophagy-related protein 16-1 isoform X2	468	52.5	6.34	FALSE	11	3	3	3	4.41	Histomonas
0	High	Master Protein	KAH0803331	Kelch motif family protein	1101	126.9	8.43	FALSE	6	4	4	4	4.4	Histomonas
0	High	Master Protein	KAH0805823	Transcriptional repressor tup12-related protein	403	45.8	5.07	FALSE	6	2	2	2	4.4	Histomonas
0	High	Master Protein	KAH0807048	hypothetical protein	389	44.2	8.9	FALSE	6	2	2	2	4.39	Histomonas
0	High	Master Protein	KAH0800718	hypothetical protein	336	38.7	5.29	FALSE	10	3	3	3	4.38	Histomonas
0	High	Master Protein	KAH0798004	glycylpeptide N-tetradecanoyltransferase 1-like	387	44	7.74	FALSE	8	3	3	3	4.38	Histomonas
0	High	Master Protein	KAH0801805	hypothetical protein	260	30.1	4.64	FALSE	15	2	2	2	4.37	Histomonas
0	High	Master Protein	KAH0802023	PIKK family atypical protein kinase	2424	278.1	6.48	FALSE	1	3	3	3	4.36	Histomonas
0	High	Master Protein	KAH0805838	hypothetical protein	443	50.7	6.04	FALSE	5	2	2	2	4.34	Histomonas
0	High	Master Protein	KAH0797484	ribose-phosphate pyrophosphokinase, putative	328	36.6	7.81	FALSE	14	4	4	4	4.33	Histomonas
0	High	Master Protein	KAH0801475	hypothetical protein	344	38.5	9.07	FALSE	11	4	4	4	4.33	Histomonas
0	High	Master Protein	KAH0805859	hypothetical protein	118	12.9	4.63	FALSE	39	2	2	2	4.33	Histomonas
0	High	Master Protein	KAH0802546	eukaryotic translation initiation factor 3 subunit D	441	49.6	8.41	FALSE	13	5	5	5	4.32	Histomonas
0	High	Master Protein	KAH0801502	hypothetical protein	285	33	7.33	FALSE	10	2	2	2	4.31	Histomonas
0	High	Master Protein	KAH0796529	leucine-zipper-like transcriptional regulator 1 isoform X1	646	74.7	8.69	FALSE	6	3	3	3	4.31	Histomonas
0	High	Master Protein	KAH0805844	RasGEF domain containing protein	579	66.5	6.07	FALSE	6	2	2	2	4.31	Histomonas
0	High	Master Protein	KAH0806980	citrate lyase beta like protein	303	33.7	8.54	FALSE	16	3	3	4	4.28	Histomonas
0	High	Master Protein	KAH0796569	ribosomal protein L21e	161	18.6	10.78	FALSE	14	2	1	2	4.27	Histomonas
0	High	Master Protein	KAH0798522	hypothetical protein	289	33.1	5.52	FALSE	8	2	2	2	4.26	Histomonas
0	High	Master Protein	KAH0801999	hypothetical protein	571	64.8	6.37	FALSE	7	2	2	2	4.26	Histomonas
0	High	Master Protein	KAH0806063	60S acidic ribosomal protein P2	104	10.8	4.49	FALSE	27	2	1	3	4.26	Histomonas
0	High	Master Protein	KAH0799816	hypothetical protein	834	94.9	4.94	FALSE	3	2	2	2	4.26	Histomonas
0	High	Master Protein	KAH0805983	FACT complex subunit SSRP1	506	57.7	5.02	FALSE	7	3	3	3	4.25	Histomonas
0	High	Master Protein	KAH0797505	surfactant B protein	419	44.5	4.68	FALSE	6	2	1	2	4.25	Histomonas
0	High	Master Protein	KAH0804051	Kelch motif family protein	1415	160.8	7.69	FALSE	2	2	1	2	4.24	Histomonas
0	High	Master Protein	KAH0806627	calcium-translocating P-type ATPase, SERCA-type	795	89.2	8.63	FALSE	4	2	2	2	4.24	Histomonas
0	High	Master Protein	KAH0801355	hypothetical protein	418	47.2	6.24	FALSE	5	2	2	2	4.23	Histomonas
0	High	Master Protein	KAH0797651	40S ribosomal protein S16	145	16.2	9.79	FALSE	13	2	2	2	4.23	Histomonas
0	High	Master Protein	KAH0804977	translationally-controlled tumor-like protein	159	19	5.59	FALSE	21	2	2	2	4.22	Histomonas
0	High	Master Protein	KAH0806079	RasGEF domain containing protein	632	71.1	8.18	FALSE	4	2	2	2	4.21	Histomonas
0	High	Master Protein	KAH0804849	nucleolar transcription factor 1 isoform X1	97	11	8.98	FALSE	24	2	2	2	4.21	Histomonas
0	High	Master Protein	KAH0798709	26S protease regulatory subunit 10B	385	43	6.76	FALSE	10	3	2	3	4.21	Histomonas
0	High	Master Protein	KAH0805942	prenyltransferase alpha subunit	285	33.9	5.74	FALSE	9	2	2	2	4.21	Histomonas
0	High	Master Protein	KAH0804172	ADP-ribosylglycohydrolase family protein	610	68.2	6.4	FALSE	5	2	2	2	4.21	Histomonas
0	High	Master Protein	KAH0804192	C2 domain containing protein	468	53.2	7.56	FALSE	18	5	5	5	4.2	Histomonas
0	High	Master Protein	KAH0804524	dnaK protein	878	100.5	6.25	FALSE	4	3	3	3	4.2	Histomonas
0	High	Master Protein	KAH0800897	small GTP-binding protein	202	22.4	5.15	FALSE	11	2	2	2	4.19	Histomonas
0	High	Master Protein	KAH0803129	hypothetical protein	240	27.2	7.34	FALSE	10	2	2	2	4.18	Histomonas
0	High	Master Protein	KAH0803843	proteasome subunit beta type 5	259	28.4	6.61	FALSE	14	2	2	2	4.18	Histomonas
0	High	Master Protein	KAH0799388	protein disulfide isomerase, putative	234	27.3	5.96	FALSE	8	2	2	2	4.18	Histomonas
0	High	Master Protein	KAH0797350	Actin-related protein 2/3 complex subunit 2	300	34.3	9.11	FALSE	14	3	2	3	4.18	Histomonas
0	High	Master Protein	KAH0802184	hypothetical protein	246	27	9.63	FALSE	9	2	2	2	4.18	Histomonas
0	High	Master Protein	KAH0804124	vacuolar protein sorting-associated protein 8-like isoform X3	1493	170.8	6.37	FALSE	2	2	2	2	4.18	Histomonas
0	High	Master Protein	KAH0798292	alpha-glucosidase	554	64.9	5.29	FALSE	6	2	2	2	4.17	Histomonas
0	High	Master Protein	KAH0797308	small GTP-binding protein	188	21	4.82	FALSE	14	2	1	2	4.17	Histomonas
0	High	Master Protein	KAH0798646	CCR4-NOT transcription complex subunit 10	530	60.3	8.53	FALSE	5	2	2	3	4.16	Histomonas
0	High	Master Protein	KAH0805645	hypothetical protein	228	26.1	5.34	FALSE	14	3	3	3	4.16	Histomonas
0	High	Master Protein	KAH0802094	tryptophanyl-tRNA synthetase	401	45.3	8.6	FALSE	6	2	2	2	4.15	Histomonas
0	High	Master Protein	KAH0802726	nucleoside hydrolase	432	48.2	6.34	FALSE	5	2	2	2	4.15	Histomonas
0	High	Master Protein	KAH0803383	E3 ubiquitin-protein ligase UPL4-like isoform X2	1089	123.8	5.73	FALSE	2	2	2	2	4.14	Histomonas
0	High	Master Protein	KAH0802684	Clan SB, family S8, subtilisin-like serine peptidase	800	89.6	6.83	FALSE	3	2	2	2	4.12	Histomonas
0	High	Master Protein	KAH0805631	pyridoxal phosphate homeostasis protein-like	227	25.2	6.9	FALSE	22	4	4	4	4.12	Histomonas
0	High	Master Protein	KAH0802579	Proteasome subunit alpha type-6	241	26.7	5.52	FALSE	8	2	1	2	4.12	Histomonas
0	High	Master Protein	KAH0805310	40S ribosomal protein S28	66	7.5	10.14	FALSE	30	2	2	3	4.11	Histomonas
0	High	Master Protein	KAH0799545	Cytosolic Fe-S cluster assembly factor nubp1	292	31.2	4.98	FALSE	10	2	2	3	4.09	Histomonas
0	High	Master Protein	KAH0796622	vacuolar H+-ATPase subunit E isoform 3	205	23.3	6.77	FALSE	11	2	2	2	4.09	Histomonas
0	High	Master Protein	KAH0803438	Eukaryotic translation initiation factor 3 subunit H	328	37.3	5.3	FALSE	16	4	4	5	4.04	Histomonas
0	High	Master Protein	KAH0796408	NGG1p interacting factor NIF3	112	12.4	6.9	FALSE	19	2	2	3	4.03	Histomonas
0	High	Master Protein	KAH0804351	Synapsin, ATP binding domain containing protein	395	46.1	6.55	FALSE	7	2	2	2	4.03	Histomonas
0	High	Master Protein	KAH0799842	hypothetical protein	116	13.9	8.94	FALSE	28	2	2	2	4.02	Histomonas
0	High	Master Protein	KAH0800041	nitroreductase family protein	179	20.1	6.74	FALSE	10	2	2	2	4.01	Histomonas
0	High	Master Protein	KAH0806151	DNA replication licensing factor MCM4	756	84.2	5.55	FALSE	3	2	2	2	4.01	Histomonas
0	High	Master Protein	KAH0805099	RNA-binding protein	185	20.7	9.22	FALSE	17	3	3	3	4	Histomonas
0	High	Master Protein	KAH0801642	40S ribosomal protein S7	186	20.9	9.7	FALSE	19	3	2	3	4	Histomonas
0	High	Master Protein	KAH0801387	EF hand family protein	200	22.4	4.39	FALSE	17	3	3	3	3.98	Histomonas
0	High	Master Protein	KAH0806747	hypothetical protein	404	46.2	5.64	FALSE	7	2	2	3	3.97	Histomonas
0	High	Master Protein	KAH0801268	C2 domain containing protein	3283	375.6	8.18	FALSE	2	4	4	4	3.97	Histomonas
0	High	Master Protein	KAH0803639	Rab family GTPase	197	21.5	4.48	FALSE	14	2	2	2	3.97	Histomonas
0	High	Master Protein	KAH0801919	Glycerophosphoryl diester phosphodiesterase family protein	390	44.7	5.76	FALSE	11	4	4	4	3.96	Histomonas
0	High	Master Protein	KAH0797814	hypothetical protein	200	23.3	5.91	FALSE	17	2	1	2	3.96	Histomonas
0	High	Master Protein	KAH0798723	Proteasome subunit alpha type-7	234	25.9	6.95	FALSE	8	2	2	2	3.96	Histomonas
0	High	Master Protein	KAH0804791	Regulator of nonsense transcripts 1	776	87.2	8.22	FALSE	4	3	3	3	3.95	Histomonas
0	High	Master Protein	KAH0797603	stress-induced protein	521	58.8	5.95	FALSE	5	2	2	2	3.94	Histomonas
0	High	Master Protein	KAH0806728	Clan ME, family M16, insulinase-like metallopeptidase	876	100.4	5.62	FALSE	8	7	6	7	3.93	Histomonas
0	High	Master Protein	KAH0796788	calcium load-activated calcium channel-like	179	20.8	9.19	FALSE	18	3	3	3	3.93	Histomonas
0	High	Master Protein	KAH0798364	small GTP-binding protein	203	22.6	4.83	FALSE	13	2	2	2	3.92	Histomonas
0	High	Master Protein	KAH0806307	Ras family protein	212	23.9	5.33	FALSE	15	3	3	3	3.91	Histomonas
0	High	Master Protein	KAH0800962	small GTP-binding protein	197	21.4	5.44	FALSE	13	2	1	2	3.91	Histomonas
0	High	Master Protein	KAH0798996	60S acidic ribosomal protein P2	103	10.8	4.45	FALSE	27	2	1	3	3.9	Histomonas
0	High	Master Protein	KAH0806067	hypothetical protein	352	40	8.63	FALSE	8	2	2	2	3.9	Histomonas
0	High	Master Protein	KAH0806287	RNA polymerase II core subunit	316	36	5.1	FALSE	12	3	3	3	3.89	Histomonas
0	High	Master Protein	KAH0802156	hypothetical protein	377	43.7	5.14	FALSE	8	2	2	2	3.89	Histomonas
0	High	Master Protein	KAH0803407	Eukaryotic initiation factor 4E family protein	169	19.5	5.66	FALSE	28	2	2	2	3.89	Histomonas
0	High	Master Protein	KAH0806278	Lipase family protein	293	33.3	8.65	FALSE	9	2	2	2	3.88	Histomonas
0	High	Master Protein	KAH0807132	hypothetical protein	559	62.3	5.62	FALSE	8	4	4	4	3.88	Histomonas
0	High	Master Protein	KAH0806423	Calmodulin-like protein	143	16.6	5.36	FALSE	15	2	2	2	3.88	Histomonas
0	High	Master Protein	KAH0807150	Ras-related protein SEC4	203	22.3	4.81	FALSE	10	2	2	2	3.87	Histomonas
0	High	Master Protein	KAH0805547	ribosomal protein S19e	148	16.6	9.88	FALSE	23	3	1	4	3.87	Histomonas
0	High	Master Protein	KAH0802995	transcription elongation factor A protein 1 isoform X3	264	30	7.96	FALSE	10	2	2	2	3.87	Histomonas
0	High	Master Protein	KAH0804721	hypothetical protein	261	30	8.47	FALSE	7	2	2	2	3.86	Histomonas
0	High	Master Protein	KAH0806958	family 10 glycosylhydrolase	888	102.2	5.78	FALSE	3	2	2	2	3.85	Histomonas
0	High	Master Protein	KAH0797198	hypothetical protein	385	44	9.28	FALSE	8	4	4	4	3.82	Histomonas
0	High	Master Protein	KAH0804327	iron-containing alcohol dehydrogenase	392	43.2	8.82	FALSE	10	3	3	3	3.8	Histomonas
0	High	Master Protein	KAH0801539	S9 family peptidase	668	75.9	5.21	FALSE	6	4	4	4	3.79	Histomonas
0	High	Master Protein	KAH0807095	hydrolase, NUDIX family protein	241	26.7	5.16	FALSE	15	3	3	4	3.78	Histomonas
0	High	Master Protein	KAH0800543	40S ribosomal protein S6	216	24.4	10.54	FALSE	9	2	1	2	3.78	Histomonas
0	High	Master Protein	KAH0800746	DEAD-box ATP-dependent RNA helicase 37-like	512	58.1	7.56	FALSE	9	4	4	4	3.77	Histomonas
0	High	Master Protein	KAH0799984	hypothetical protein	232	25.6	9.95	FALSE	15	3	3	3	3.77	Histomonas
0	High	Master Protein	KAH0805938	pre-mRNA-processing factor 39-like isoform X1	543	63.1	5.36	FALSE	5	3	3	3	3.76	Histomonas
0	High	Master Protein	KAH0801251	GDP-mannose 4,6-dehydratase	385	43.7	6.76	FALSE	11	3	3	3	3.74	Histomonas
0	High	Master Protein	KAH0803995	40S ribosomal protein S7	183	20.1	9.74	FALSE	10	2	1	2	3.74	Histomonas
0	High	Master Protein	KAH0798145	hypothetical protein	777	91.8	5.31	FALSE	9	5	5	5	3.74	Histomonas
0	High	Master Protein	KAH0801543	putative alpha-actinin	789	90.4	5.34	FALSE	5	3	2	3	3.73	Histomonas
0	High	Master Protein	KAH0800209	Serine/threonine protein phosphatase PP1 isozyme 3	323	36.4	4.75	FALSE	11	3	2	3	3.73	Histomonas
0	High	Master Protein	KAH0803607	Ser/Thr protein phosphatase	311	35.5	5.5	FALSE	7	2	2	2	3.72	Histomonas
0	High	Master Protein	KAH0797554	hypothetical protein	398	44.8	4.78	FALSE	8	2	2	3	3.72	Histomonas
0	High	Master Protein	KAH0801061	ATP-dependent RNA helicase dbp9	457	52.6	8.54	FALSE	6	2	2	2	3.71	Histomonas
0	High	Master Protein	KAH0801091	Ubiquitin-conjugating enzyme family protein	243	28.3	4.7	FALSE	8	2	2	2	3.71	Histomonas
0	High	Master Protein	KAH0798946	hypothetical protein	666	76.4	7.02	FALSE	6	3	3	3	3.7	Histomonas
0	High	Master Protein	KAH0805090	Plectin/S10 domain containing protein	147	16.7	10.04	FALSE	26	3	1	4	3.7	Histomonas
0	High	Master Protein	KAH0796617	60S acidic ribosomal protein P2	103	10.7	4.45	FALSE	27	2	1	3	3.69	Histomonas
0	High	Master Protein	KAH0797110	UDP-glucose/GDP-mannose dehydrogenase	384	42.9	5.72	FALSE	7	2	2	2	3.69	Histomonas
0	High	Master Protein	KAH0799351	C2 domain containing protein	133	14.9	5.83	FALSE	27	2	2	2	3.68	Histomonas
0	High	Master Protein	KAH0796603	hypothetical protein	251	28.8	8.95	FALSE	9	2	2	2	3.68	Histomonas
0	High	Master Protein	KAH0797382	Coatomer subunit beta	872	97.4	5.6	FALSE	5	5	5	5	3.67	Histomonas
0	High	Master Protein	KAH0803239	rho-related GTP-binding protein RhoA-D-like	183	20.2	5.94	FALSE	15	2	1	2	3.67	Histomonas
0	High	Master Protein	KAH0789235	Sec7 domain containing protein	1092	123.7	9.09	FALSE	6	2	2	2	3.65	Histomonas
0	High	Master Protein	KAH0801199	hypothetical protein	601	70.3	5.1	FALSE	4	2	2	2	3.65	Histomonas
0	High	Master Protein	KAH0800891	L-fucose isomerase	383	42.4	8.78	FALSE	4	2	2	2	3.64	Histomonas
0	High	Master Protein	KAH0802878	ras-related protein Rab6 isoform X2	201	21.9	4.55	FALSE	16	2	2	2	3.63	Histomonas
0	High	Master Protein	KAH0799760	iron-sulfur cluster carrier protein ApbC	289	30.9	7.49	FALSE	12	2	2	2	3.63	Histomonas
0	High	Master Protein	KAH0798636	RNA polymerase II-associated protein 3	576	65.5	7.5	FALSE	11	3	3	3	3.62	Histomonas
0	High	Master Protein	KAH0799777	XYPPX repeat family protein	353	39.2	9.23	FALSE	7	2	2	2	3.61	Histomonas
0	High	Master Protein	KAH0802067	RhoGAP domain containing protein	704	80.1	7.97	FALSE	7	4	4	4	3.59	Histomonas
0	High	Master Protein	KAH0800757	Proteasome subunit alpha type-2	231	25.2	8.51	FALSE	12	2	2	2	3.57	Histomonas
0	High	Master Protein	KAH0803559	60S acidic ribosomal protein P2	102	10.7	4.45	FALSE	26	2	1	3	3.56	Histomonas
0	High	Master Protein	KAH0800748	surfactant B protein	417	44	4.84	FALSE	8	3	1	3	3.52	Histomonas
0	High	Master Protein	KAH0797721	RNA-binding protein	199	22.8	10.46	FALSE	18	2	2	2	3.51	Histomonas
0	High	Master Protein	KAH0788439	signal recognition particle-docking protein FtsY	1023	111.9	9.38	FALSE	10	4	4	4	3.47	Histomonas
0	High	Master Protein	KAH0806099	Rps27bp	86	9.6	7.96	FALSE	35	3	3	3	3.45	Histomonas
0	High	Master Protein	KAH0796202	Huwe1 protein	427	49.4	6.06	FALSE	8	2	2	2	3.42	Histomonas
0	High	Master Protein	KAH0801183	Ras-related C3 botulinum toxin substrate 1	188	21.2	4.81	FALSE	12	2	1	2	3.41	Histomonas
0	High	Master Protein	KAH0805027	IBR domain containing protein	724	85.7	5.3	FALSE	4	3	3	3	3.4	Histomonas
0	High	Master Protein	KAH0804200	hypothetical protein	447	52	4.78	FALSE	4	2	2	2	3.4	Histomonas
0	High	Master Protein	KAH0802065	proteasome subunit alpha type-3	233	25.8	5.66	FALSE	18	2	1	2	3.39	Histomonas
0	High	Master Protein	KAH0804150	Dipeptidyl-peptidase III	679	77.8	5.24	FALSE	9	4	4	4	3.38	Histomonas
0	High	Master Protein	KAH0805654	cofilin/tropomyosin-type actin-binding protein	131	14.8	6.58	FALSE	17	2	1	2	3.35	Histomonas
0	High	Master Protein	KAH0805553	hypothetical protein	315	36.5	5.36	FALSE	5	2	2	2	3.35	Histomonas
0	High	Master Protein	KAH0802863	ubiquitin-conjugating enzyme E2 J1	269	30.8	4.83	FALSE	11	2	2	2	3.34	Histomonas
0	High	Master Protein	KAH0806062	Prefoldin subunit 1	125	14.6	8.4	FALSE	15	2	2	2	3.33	Histomonas
0	High	Master Protein	KAH0785159	calcium-dependent protein kinase 29-like	171	19.8	4.51	FALSE	16	2	1	3	3.32	Histomonas
0	High	Master Protein	KAH0798310	small GTP-binding protein	201	22	5.95	FALSE	14	2	2	2	3.31	Histomonas
0	High	Master Protein	KAH0799657	threonine ammonia-lyase	415	45.3	6.9	FALSE	8	3	1	3	3.31	Histomonas
0	High	Master Protein	KAH0801181	Sec1 family protein	572	64.7	5.36	FALSE	5	2	2	2	3.28	Histomonas
0	High	Master Protein	KAH0797186	DUF4980 domain-containing protein	636	71.6	5.2	FALSE	4	2	2	2	3.27	Histomonas
0	High	Master Protein	KAH0801005	hypothetical protein	549	64.8	5.64	FALSE	4	2	2	2	3.26	Histomonas
0	High	Master Protein	KAH0802980	F-actin-capping protein subunit alpha	267	29.7	5.99	FALSE	8	2	2	2	3.25	Histomonas
0	High	Master Protein	KAH0799313	HSP20-like chaperone	147	17.5	4.59	FALSE	24	2	2	2	3.22	Histomonas
0	High	Master Protein	KAH0803816	Prefoldin subunit 4	124	14.1	4.63	FALSE	17	2	2	2	3.2	Histomonas
0	High	Master Protein	KAH0805505	MCM2/3/5 family-domain-containing protein	696	77.4	7.02	FALSE	5	2	2	2	3.2	Histomonas
0	High	Master Protein	KAH0806697	histidine protein methyltransferase 1-like	214	24.4	5.67	FALSE	19	2	2	2	3.2	Histomonas
0	High	Master Protein	KAH0804604	RNA-binding protein	202	23.2	10.4	FALSE	13	3	3	3	3.19	Histomonas
0	High	Master Protein	KAH0806961	dolichyl-diphosphooligosaccharide--protein glycosyltransferase 48 kDa subunit	410	46.5	7.02	FALSE	5	2	2	2	3.17	Histomonas
0	High	Master Protein	KAH0806334	ubiquitin-conjugating enzyme E2 2	166	18.8	5.68	FALSE	27	2	2	2	3.13	Histomonas
0	High	Master Protein	KAH0796597	hypothetical protein	424	49.2	6.04	FALSE	7	3	3	3	3.11	Histomonas
0	High	Master Protein	KAH0797655	COP9 signalosome complex subunit 7a	148	16.9	5.44	FALSE	20	3	3	3	3.11	Histomonas
0	High	Master Protein	KAH0798733	ribosomal protein S19e	148	16.6	9.95	FALSE	15	2	1	3	3.07	Histomonas
0	High	Master Protein	KAH0804850	ribosomal protein S19e	149	16.5	10.04	FALSE	23	3	2	4	3.05	Histomonas
0	High	Master Protein	KAH0804486	small GTP-binding protein	200	22.4	5.3	FALSE	19	2	2	2	2.99	Histomonas
0	High	Master Protein	KAH0799991	Cytoplasmic FMR1-interacting protein 2	2155	249	6.84	FALSE	1	2	2	2	2.98	Histomonas
0	High	Master Protein	KAH0799143	hypothetical protein	1741	200.6	5.68	FALSE	3	4	4	4	2.96	Histomonas
0	High	Master Protein	KAH0797045	small GTP-binding protein	204	22.1	4.87	FALSE	23	3	1	3	2.92	Histomonas
0	High	Master Protein	KAH0800080	hypothetical protein	462	52.6	7.53	FALSE	6	3	3	3	2.89	Histomonas
0	High	Master Protein	KAH0796450	DUF882 domain-containing protein	135	14.8	9.86	FALSE	18	2	2	2	2.88	Histomonas
0	High	Master Protein	KAH0798826	CAMK protein kinase	175	20	4.67	FALSE	13	2	1	3	2.87	Histomonas
0	High	Master Protein	KAH0803600	Ras family protein	200	22	5.95	FALSE	16	2	2	2	2.84	Histomonas
0	High	Master Protein	KAH0797624	rubrerythrin family protein	193	21.6	8.29	FALSE	18	2	2	2	2.83	Histomonas
0	High	Master Protein	KAH0802152	surface protein	345	39.1	4.56	FALSE	11	3	3	3	2.82	Histomonas
0	High	Master Protein	KAH0800051	bifunctional nicotinamidase/pyrazinamidase	206	22.6	5.49	FALSE	17	2	2	2	2.79	Histomonas
0	High	Master Protein	KAH0800506	EF hand family protein	148	17.1	4.49	FALSE	15	2	2	2	2.79	Histomonas
0	High	Master Protein	KAH0804274	Pumilio-family RNA binding repeat containing protein	400	46.5	5.4	FALSE	7	2	2	2	2.78	Histomonas
0	High	Master Protein	KAH0805143	serine/threonine protein phosphatase Ppe1	303	35	6.04	FALSE	8	2	1	2	2.77	Histomonas
0	High	Master Protein	KAH0801821	26S proteasome non-ATPase regulatory subunit 8	259	29.5	5.97	FALSE	8	2	2	2	2.77	Histomonas
0	High	Master Protein	KAH0799138	ABC transporter E family member 2	600	68	8.88	FALSE	5	2	2	3	2.76	Histomonas
0	High	Master Protein	KAH0803809	hypothetical protein	441	52.3	5.44	FALSE	5	2	2	2	2.76	Histomonas
0	High	Master Protein	KAH0805120	Elongator complex protein 3	539	61.4	6.71	FALSE	7	2	2	2	2.75	Histomonas
0	High	Master Protein	KAH0798305	26S proteasome regulatory subunit, S6a family AAA ATpase	441	49.1	6.73	FALSE	8	2	2	2	2.75	Histomonas
0	High	Master Protein	KAH0798858	Ser/Thr protein phosphatase	306	35.3	5.3	FALSE	9	2	2	2	2.74	Histomonas
0	High	Master Protein	KAH0799000	dnaJ-like subfamily B member 4-like	381	43.2	8.66	FALSE	11	3	2	3	2.74	Histomonas
0	High	Master Protein	KAH0796570	signal peptidase I	185	21.1	7.28	FALSE	16	2	2	2	2.73	Histomonas
0	High	Master Protein	KAH0806228	Thioredoxin family protein	108	12.1	5.87	FALSE	40	3	2	3	2.72	Histomonas
0	High	Master Protein	KAH0803105	hypothetical protein	119	13.3	4.54	FALSE	24	2	2	2	2.72	Histomonas
0	High	Master Protein	KAH0796283	serine/threonine-protein phosphatase 2A 65 kDa regulatory subunit A alpha isoform	357	41.4	6.15	FALSE	7	2	1	2	2.7	Histomonas
0	High	Master Protein	KAH0796723	Glycine-rich RNA-binding protein RZ1A	148	17	6.38	FALSE	30	2	2	3	2.7	Histomonas
0	High	Master Protein	KAH0807096	60S ribosomal protein L8	252	26.7	10.95	FALSE	9	2	2	3	2.68	Histomonas
0	High	Master Protein	KAH0801937	RNA-binding protein	201	23	10.52	FALSE	28	5	5	6	2.65	Histomonas
0	High	Master Protein	KAH0801863	Heat shock 70 kDa protein, mitochondrial	619	68.4	7.34	FALSE	6	2	2	3	2.65	Histomonas
0	High	Master Protein	KAH0804765	DNA-directed RNA polymerases II 24 kDa polypeptide, putative	210	24.7	6.8	FALSE	12	2	2	2	2.64	Histomonas
0	High	Master Protein	KAH0805088	sel1 repeat family protein	436	47.8	4.81	FALSE	4	2	2	2	2.62	Histomonas
0	High	Master Protein	KAH0797143	hypothetical protein	306	35.1	4.88	FALSE	8	2	2	2	2.62	Histomonas
0	High	Master Protein	KAH0803915	Dynein heavy chain family protein	4305	497	5.68	FALSE	1	2	2	2	2.6	Histomonas
0	High	Master Protein	KAH0802752	ATP-dependent (S)-NAD(P)H-hydrate dehydratase isoform X2	290	31.3	7.66	FALSE	16	2	2	2	2.59	Histomonas
0	High	Master Protein	KAH0805456	AP-1 complex subunit mu-1	426	49.2	5.85	FALSE	9	4	4	4	2.58	Histomonas
0	High	Master Protein	KAH0801853	guanine nucleotide binding protein, alpha subunit	245	27.6	4.78	FALSE	11	2	2	2	2.58	Histomonas
0	High	Master Protein	KAH0799253	nuclear transport factor 2 family protein	135	15.9	5.17	FALSE	18	2	1	2	2.57	Histomonas
0	High	Master Protein	KAH0804209	hypothetical protein	206	24	5.71	FALSE	12	2	2	2	2.57	Histomonas
0	High	Master Protein	KAH0796904	NADH-quinone oxidoreductase subunit NuoF	429	46.9	7.56	FALSE	5	2	2	2	2.57	Histomonas
0	High	Master Protein	KAH0803288	alpha-amylase	641	74.4	5.38	FALSE	4	2	2	2	2.56	Histomonas
0	High	Master Protein	KAH0805863	aldo/keto reductase	343	39.1	6.64	FALSE	6	2	2	2	2.56	Histomonas
0	High	Master Protein	KAH0804086	40S ribosomal protein S12	128	13.9	9.07	FALSE	30	4	2	4	2.54	Histomonas
0	High	Master Protein	KAH0800772	protein phosphatase type 2A	313	36	5.53	FALSE	10	3	2	3	2.54	Histomonas
0	High	Master Protein	KAH0797264	hypothetical protein	522	59.7	4.72	FALSE	4	2	2	2	2.54	Histomonas
0	High	Master Protein	KAH0800073	Proteasome subunit alpha type-5	251	27.4	5.36	FALSE	10	2	2	2	2.53	Histomonas
0	High	Master Protein	KAH0800320	hypothetical protein	385	43.7	6.71	FALSE	8	2	2	2	2.53	Histomonas
0	High	Master Protein	KAH0796325	proline-rich extensin-like protein EPR1	574	58.2	6.57	FALSE	5	2	2	2	2.52	Histomonas
0	High	Master Protein	KAH0802594	Inositol monophosphatase family protein	327	36.6	5.63	FALSE	7	2	2	2	2.48	Histomonas
0	High	Master Protein	KAH0801667	GTPase-activator protein	1961	224.1	6.65	FALSE	1	2	2	2	2.48	Histomonas
0	High	Master Protein	KAH0803907	Phosphatidylinositol transfer protein	282	32.6	4.94	FALSE	7	2	2	2	2.48	Histomonas
0	High	Master Protein	KAH0802093	CAMK family protein kinase	412	46.8	8.68	FALSE	6	2	2	2	2.47	Histomonas
0	High	Master Protein	KAH0805815	hypothetical protein	572	64.5	6.46	FALSE	5	3	3	3	2.46	Histomonas
0	High	Master Protein	KAH0798610	Ras-related C3 botulinum toxin substrate 1	199	21.9	6.2	FALSE	10	2	1	2	2.45	Histomonas
0	High	Master Protein	KAH0798694	hypothetical protein	338	39.5	5.02	FALSE	15	3	3	3	2.41	Histomonas
0	High	Master Protein	KAH0803657	serine dehydratase subunit alpha family protein	426	44.8	5.62	FALSE	7	2	2	2	2.39	Histomonas
0	High	Master Protein	KAH0797115	V-type proton ATPase subunit E	214	24.2	8.56	FALSE	15	2	2	2	2.39	Histomonas
0	High	Master Protein	KAH0801748	thioredoxin-disulfide reductase	313	33.5	5.63	FALSE	8	2	1	2	2.38	Histomonas
0	High	Master Protein	KAH0801123	CAMK family protein kinase	412	46.6	8.9	FALSE	8	2	2	2	2.38	Histomonas
0	High	Master Protein	KAH0796179	F-actin-capping protein subunit alpha	263	29.8	8.03	FALSE	12	3	3	3	2.38	Histomonas
0	High	Master Protein	KAH0797650	20S proteasome subunit alpha type 1	235	26.2	6.07	FALSE	12	2	2	2	2.37	Histomonas
0	High	Master Protein	KAH0804135	ubiquitin hydrolase	1006	116.9	4.7	FALSE	4	3	3	3	2.37	Histomonas
0	High	Master Protein	KAH0806880	Clan CD, family C14, metacaspase-like cysteine peptidase	290	33.2	8.05	FALSE	8	2	2	2	2.35	Histomonas
0	High	Master Protein	KAH0801581	Glucosidase 2 subunit beta	371	42.2	5.44	FALSE	6	2	2	2	2.35	Histomonas
0	High	Master Protein	KAH0804511	Rpl16ap	198	22.1	10.46	FALSE	14	3	3	4	2.33	Histomonas
0	High	Master Protein	KAH0805386	hypothetical protein	493	56.7	5.21	FALSE	5	2	2	2	2.33	Histomonas
0	High	Master Protein	KAH0802750	hypothetical protein	254	29.4	8.84	FALSE	7	2	2	2	2.31	Histomonas
0	High	Master Protein	KAH0801041	14-3-3 protein	189	22	4.89	FALSE	11	2	2	2	2.31	Histomonas
0	High	Master Protein	KAH0798060	cyclin-dependent kinase 3	306	34.9	7.44	FALSE	12	2	2	2	2.31	Histomonas
0	High	Master Protein	KAH0796944	Archaeal ribosomal protein S17P	155	17.8	10.13	FALSE	34	5	1	5	2.3	Histomonas
0	High	Master Protein	KAH0801470	hypothetical protein	490	55.2	4.6	FALSE	9	2	2	2	2.29	Histomonas
0	High	Master Protein	KAH0806053	60S ribosomal protein L24	114	13.4	10.93	FALSE	18	2	2	2	2.27	Histomonas
0	High	Master Protein	KAH0804212	DNA-directed RNA polymerases II and IV subunit 5A	207	24.2	6.15	FALSE	12	2	2	2	2.25	Histomonas
0	High	Master Protein	KAH0798651	peptidyl-prolyl cis-trans isomerase	183	20	6.67	FALSE	22	2	2	3	2.24	Histomonas
0	High	Master Protein	KAH0806171	TPR-like protein	536	63.3	4.93	FALSE	4	2	2	2	2.24	Histomonas
0	High	Master Protein	KAH0805202	BTB/POZ domain containing protein	315	36.4	6.64	FALSE	11	2	2	3	2.22	Histomonas
0	High	Master Protein	KAH0804184	hypothetical protein	801	91.5	6.7	FALSE	4	2	2	2	2.21	Histomonas
0	High	Master Protein	KAH0798573	putative NEDD8 conjugating enzyme	160	18.6	7.3	FALSE	28	2	2	2	2.21	Histomonas
0	High	Master Protein	KAH0796885	co-chaperone GroES	110	12	8.41	FALSE	23	2	2	2	2.2	Histomonas
0	High	Master Protein	KAH0798407	Dynein light chain Tctex-type 1	108	12.3	5.77	FALSE	21	2	2	3	2.19	Histomonas
0	High	Master Protein	KAH0796761	ubiquitin-protein ligase (Cullin)	732	85.1	7.77	FALSE	4	3	3	3	2.19	Histomonas
0	High	Master Protein	KAH0800689	Eukaryotic translation initiation factor 5	406	46.3	5.8	FALSE	4	2	1	2	2.18	Histomonas
0	High	Master Protein	KAH0796816	DUF3737 family protein	283	32.4	5.91	FALSE	9	2	2	2	2.18	Histomonas
0	High	Master Protein	KAH0806414	aminoacyl-histidine dipeptidase	481	53.4	5.45	FALSE	4	2	2	2	2.18	Histomonas
0	High	Master Protein	KAH0800734	Rac-binding component of scar regulatory complex	1203	138.3	6.29	FALSE	5	5	5	5	2.16	Histomonas
0	High	Master Protein	KAH0800369	hypothetical protein	283	32.5	6.7	FALSE	11	2	2	2	2.16	Histomonas
0	High	Master Protein	KAH0797948	small GTP-binding protein	210	22.6	4.73	FALSE	21	3	3	3	2.16	Histomonas
0	High	Master Protein	KAH0802603	piwi-like protein 1 isoform X1	817	92.3	8.91	FALSE	4	3	3	3	2.14	Histomonas
0	High	Master Protein	KAH0804653	RhoGAP domain containing protein	221	25.7	5.08	FALSE	11	2	2	2	2.14	Histomonas
0	High	Master Protein	KAH0799474	rRNA 2'-O-methyltransferase fibrillarin	305	33.5	9.28	FALSE	6	2	2	2	2.14	Histomonas
0	High	Master Protein	KAH0804743	leucine-rich repeat domain-containing protein	939	103.7	6.01	FALSE	3	2	2	2	2.12	Histomonas
0	High	Master Protein	KAH0799246	14-3-3 protein	214	24.7	4.77	FALSE	12	2	2	2	2.11	Histomonas
0	High	Master Protein	KAH0797869	hypothetical protein	379	42.7	9.22	FALSE	6	2	2	2	2.11	Histomonas
0	High	Master Protein	KAH0802256	protein FAM49B	303	34.7	5.1	FALSE	6	2	2	2	2.11	Histomonas
0	High	Master Protein	KAH0804700	Amidinotransferase family protein	417	47.4	7.33	FALSE	8	2	2	2	2.09	Histomonas
0	High	Master Protein	KAH0796573	dnaK protein	573	66.1	5.76	FALSE	5	3	3	3	2.07	Histomonas
0	High	Master Protein	KAH0801381	alanine--glyoxylate aminotransferase family protein	360	40.1	5.64	FALSE	5	2	2	2	2.07	Histomonas
0	High	Master Protein	KAH0804736	small GTP-binding protein	193	21.5	4.88	FALSE	15	2	2	2	2.06	Histomonas
0	High	Master Protein	KAH0802443	small GTP-binding protein	196	21.3	5.43	FALSE	21	2	1	2	2.06	Histomonas
0	High	Master Protein	KAH0798330	Translation initiation factor eIF-2B subunit beta	323	36.2	6.54	FALSE	7	2	2	2	2.06	Histomonas
0	High	Master Protein	KAH0796114	oxidoreductase, FAD/FMN-binding family protein	357	40.2	9.1	FALSE	11	3	3	3	2.05	Histomonas
0	High	Master Protein	KAH0803622	nitroreductase family protein	186	20.8	5.69	FALSE	10	2	2	2	2.05	Histomonas
0	High	Master Protein	KAH0805293	peptide-N(4)-(N-acetyl-beta-glucosaminyl)asparagine amidase isoform X2	383	44.2	6.35	FALSE	9	2	2	2	2.03	Histomonas
0	High	Master Protein	KAH0798001	hypothetical protein	640	74.3	6.55	FALSE	4	2	2	2	2.02	Histomonas
0	High	Master Protein	KAH0807181	hypothetical protein	524	59.6	5.47	FALSE	7	3	3	3	2.02	Histomonas
0	High	Master Protein	KAH0801359	eukaryotic translation initiation factor 3 subunit M isoform X2	390	45.1	5.78	FALSE	8	3	3	3	2.01	Histomonas
0	High	Master Protein	KAH0804580	protein misato-like 1-like	484	53.8	5.02	FALSE	5	2	2	2	2.01	Histomonas
0	High	Master Protein	KAH0803779	ARM repeat-containing protein	521	58.4	8.09	FALSE	4	2	2	2	2	Histomonas
0	High	Master Protein	KAH0796639	hypothetical protein	964	107.6	4.94	FALSE	4	2	1	2	2	Histomonas
0	High	Master Protein	KAH0803501	Mob1/phocein family protein	533	59.3	9.13	FALSE	7	4	4	4	2	Histomonas
0	High	Master Protein	KAH0804735	Serine/threonine-protein phosphatase ppe1	303	34.5	5.99	FALSE	7	2	1	2	2	Histomonas
0	High	Master Protein	KAH0798059	carbohydratebinding protein	296	33.2	7.72	FALSE	12	2	2	2	1.99	Histomonas
0	High	Master Protein	KAH0800236	manganese-transporting ATPase 13A1	1140	128.4	7.44	FALSE	2	2	1	2	1.99	Histomonas
0	High	Master Protein	KAH0805254	ADP-ribosylation factor, putative	178	20.3	5.81	FALSE	20	3	3	3	1.99	Histomonas
0	High	Master Protein	KAH0796206	tRNA (guanine-N(7)-)-methyltransferase non-catalytic subunit wuho	335	37.9	5.05	FALSE	9	2	2	2	1.98	Histomonas
0	High	Master Protein	KAH0801936	hypothetical protein	174	19.8	5.05	FALSE	11	2	2	2	1.98	Histomonas
0	High	Master Protein	KAH0796087	protein transporter Sec61 subunit alpha isoform 2	480	53	8.85	FALSE	10	3	3	3	1.98	Histomonas
0	High	Master Protein	KAH0805883	geranylgeranyl transferase type-1 subunit beta-like protein	335	37.8	5.78	FALSE	9	2	2	3	1.97	Histomonas
0	High	Master Protein	KAH0805526	Ser/Thr protein phosphatase	682	77.7	5.87	FALSE	2	2	2	2	1.96	Histomonas
0	High	Master Protein	KAH0797425	hypothetical protein	496	55.2	5.26	FALSE	5	2	2	2	1.94	Histomonas
0	High	Master Protein	KAH0806898	CAMK family protein kinase	301	34.1	4.98	FALSE	9	2	2	2	1.93	Histomonas
0	High	Master Protein	KAH0802424	nuclear export mediator factor NEMF-like	884	102.4	7.4	FALSE	4	2	2	2	1.92	Histomonas
0	High	Master Protein	KAH0799331	nuclear pore complex protein	1154	134.8	7.56	FALSE	2	2	2	2	1.91	Histomonas
0	High	Master Protein	KAH0806724	small GTP-binding protein	204	22.2	5.02	FALSE	22	3	1	3	1.88	Histomonas
0	High	Master Protein	KAH0803745	fibrous sheath CABYR-binding protein	783	90.6	7.09	FALSE	3	2	2	2	1.86	Histomonas
0	High	Master Protein	KAH0797476	ubiquitin-conjugating enzyme E2 G1	168	19.3	6.19	FALSE	30	2	2	2	1.85	Histomonas
0	High	Master Protein	KAH0796737	TPR Domain containing protein	717	83.3	6.96	FALSE	4	3	3	3	1.85	Histomonas
0	High	Master Protein	KAH0807020	RhoGAP domain containing protein	274	31.5	5.47	FALSE	11	2	2	2	1.85	Histomonas
0	High	Master Protein	KAH0805234	leucine-rich repeat domain-containing protein	827	88.5	4.22	FALSE	2	2	2	2	1.84	Histomonas
0	High	Master Protein	KAH0804738	ribosomal protein L22	163	18.4	9.94	FALSE	12	2	2	3	1.84	Histomonas
0	High	Master Protein	KAH0805030	hypothetical protein	470	53.2	5.9	FALSE	4	2	2	2	1.82	Histomonas
0	High	Master Protein	KAH0802381	Ubiquitin-conjugating enzyme E2 2	147	16.8	6.77	FALSE	12	2	2	2	1.82	Histomonas
0	High	Master Protein	KAH0804271	26S proteasome non-ATPase regulatory subunit 7-like A-like	292	32.7	5.05	FALSE	8	2	2	2	1.81	Histomonas
0	High	Master Protein	KAH0806169	AP-4 complex accessory subunit tepsin-like	482	53.4	5.22	FALSE	6	3	3	3	1.81	Histomonas
0	High	Master Protein	KAH0805171	PUA domain containing protein	177	19.9	8.97	FALSE	11	2	2	2	1.79	Histomonas
0	High	Master Protein	KAH0801445	hypothetical protein	426	49	4.89	FALSE	13	3	3	5	1.78	Histomonas
0	High	Master Protein	KAH0802805	hypothetical protein	181	20.9	8.95	FALSE	13	2	2	2	1.77	Histomonas
0	High	Master Protein	KAH0796691	RhoGAP domain containing protein	661	76.3	6.37	FALSE	4	2	2	2	1.76	Histomonas
0	High	Master Protein	KAH0806256	UDP-glucose:Glyco protein glucosyltransferase-domain-containing protein	1020	118.7	5.92	FALSE	3	2	2	2	1.76	Histomonas
0	High	Master Protein	KAH0799292	ribosomal protein L35Ae	111	12.4	10.56	FALSE	16	2	1	2	1.76	Histomonas
0	High	Master Protein	KAH0806152	Legume-like lectin family protein	427	49.3	7.39	FALSE	5	2	2	2	1.75	Histomonas
0	High	Master Protein	KAH0805867	histone H3.2	138	15.5	11.25	FALSE	17	3	3	3	1.75	Histomonas
0	High	Master Protein	KAH0805401	Thioredoxin family protein	543	62.7	4.91	FALSE	7	3	3	3	1.74	Histomonas
0	High	Master Protein	KAH0796190	ATPase, AAA family protein	1426	156	5	FALSE	3	3	3	3	1.74	Histomonas
0	High	Master Protein	KAH0799631	hypothetical protein	256	30.6	7.84	FALSE	9	2	1	2	1.73	Histomonas
0	High	Master Protein	KAH0799077	hypothetical protein	303	36.9	9.29	FALSE	11	4	3	5	1.73	Histomonas
0	High	Master Protein	KAH0796315	Pkinase-domain-containing protein	333	38.6	5.02	FALSE	13	2	2	2	1.73	Histomonas
0	High	Master Protein	KAH0805688	PH domain containing protein	426	47.9	9.16	FALSE	5	2	2	2	1.72	Histomonas
0	High	Master Protein	KAH0800336	dnaK protein	623	71.5	6.96	FALSE	5	2	2	2	1.72	Histomonas
0	High	Master Protein	KAH0799016	ribosomal protein L13e	191	22.3	10.67	FALSE	27	5	5	6	1.72	Histomonas
0	High	Master Protein	KAH0803212	vacuolar protein sorting-associated protein 4B-like	395	43.8	5.45	FALSE	6	2	2	2	1.72	Histomonas
0	High	Master Protein	KAH0802388	proactivator polypeptide-like	359	38.2	5.12	FALSE	5	2	1	2	1.71	Histomonas
0	High	Master Protein	KAH0800409	nuclear transcription factor Y subunit beta-like	649	73.7	6.61	FALSE	4	2	2	2	1.7	Histomonas
0	High	Master Protein	KAH0805218	hypothetical protein	220	23.3	9.61	FALSE	8	2	1	2	1.7	Histomonas
0	High	Master Protein	KAH0800328	hypothetical protein	518	60.4	4.89	FALSE	5	2	2	2	1.7	Histomonas
0	High	Master Protein	KAH0802703	Formin-like 2 Domain containing protein	1226	139	8.59	FALSE	3	2	2	2	1.69	Histomonas
0	High	Master Protein	KAH0801973	SRP54-type protein	494	55.3	8.18	FALSE	4	3	3	4	1.69	Histomonas
0	High	Master Protein	KAH0806895	60S ribosomal protein L15-2	204	24.4	11.03	FALSE	12	3	3	4	1.69	Histomonas
0	High	Master Protein	KAH0798470	Secretory carrier-associated membrane protein 1	346	38.2	5.06	FALSE	5	2	2	2	1.68	Histomonas
0	High	Master Protein	KAH0805851	40S ribosomal protein S26	115	13.7	10.35	FALSE	16	2	2	4	1.67	Histomonas
0	High	Master Protein	KAH0802821	putative alpha-actinin	955	108.1	8.38	FALSE	4	4	2	4	1.67	Histomonas
0	High	Master Protein	KAH0805245	UV excision repair protein Rad23	344	37.6	7.55	FALSE	12	2	2	3	1.67	Histomonas
0	High	Master Protein	KAH0796530	Copine family protein	550	60.7	6.21	FALSE	5	2	2	2	1.66	Histomonas
0	High	Master Protein	KAH0798435	Adaptin N terminal region family protein	1048	120.1	4.82	FALSE	2	2	2	2	1.66	Histomonas
0	High	Master Protein	KAH0797916	Coatomer subunit alpha-3	1181	134.4	6.49	FALSE	4	3	3	3	1.65	Histomonas
0	High	Master Protein	KAH0796767	putative small nuclear ribonucleoprotein F	101	11.5	5.17	FALSE	35	2	2	2	1.64	Histomonas
0	High	Master Protein	KAH0805528	TKL family protein kinase	496	56	8.41	FALSE	7	2	2	2	1.64	Histomonas
0	High	Master Protein	KAH0798275	ubiquitin domain containing protein family	442	48.4	5.29	FALSE	8	2	2	2	1.63	Histomonas
0	High	Master Protein	KAH0796512	hypothetical protein	473	54.9	5.76	FALSE	6	2	2	2	1.63	Histomonas
0	High	Master Protein	KAH0799541	60S acidic ribosomal protein P2	104	10.8	4.45	FALSE	32	2	1	3	1.63	Histomonas
0	High	Master Protein	KAH0800075	ADP-ribosylation factor-like protein 1	180	20.2	5.12	FALSE	13	2	2	2	1.61	Histomonas
0	High	Master Protein	KAH0802937	peptidyl-tRNA hydrolase	173	19.2	7.99	FALSE	18	2	2	2	1.61	Histomonas
0	High	Master Protein	KAH0804942	Eukaryotic initiation factor 4E family protein	210	24.3	6.89	FALSE	10	2	2	2	1.61	Histomonas
0	High	Master Protein	KAH0800525	SH3 domain containing protein	355	40.2	6.13	FALSE	7	3	3	3	1.6	Histomonas
0	High	Master Protein	KAH0786718	hypothetical protein	1910	227.2	9.42	FALSE	24	2	2	2	0	Histomonas
0	High	Master Protein	KAH0797055	Serine/threonine-protein phosphatase ppe1	304	34.8	4.89	FALSE	7	2	1	2	0	Histomonas
0	High	Master Protein	KAH0799484	Thioredoxin family protein	183	21.1	5.64	FALSE	9	2	2	2	0	Histomonas
0	High	Master Protein	KAH0804535	orf1ab polyprotein	279	31.4	5.27	FALSE	24	3	2	3	0	Histomonas
0	High	Master Protein	KAH0800081	RasGEF domain containing protein	550	64.2	6.32	FALSE	4	2	2	2	0	Histomonas
0	High	Master Protein	KAH0800679	Thioredoxin	111	12.7	6.77	FALSE	16	2	2	2	0	Histomonas
0	High	Master Protein	KAH0804839	MIF4G domain containing protein	779	89.4	8.1	FALSE	2	2	2	2	0	Histomonas
0	High	Master Protein	KAH0796532	RAP1B, member of RAS oncogene family	187	20.8	4.72	FALSE	16	2	2	2	0	Histomonas
0	High	Master Protein	KAH0800867	ras-like GTP-binding protein RhoL isoform X2	186	20.4	4.98	FALSE	18	2	1	2	0	Histomonas
0	High	Master Protein	KAH0799653	Leucine Rich Repeat family protein	581	65.7	5.45	FALSE	5	2	2	2	0	Histomonas
0	High	Master Protein	KAH0796409	CAMK family protein kinase	482	55.1	6.34	FALSE	5	2	2	2	0	Histomonas
0	High	Master Protein	KAH0806145	LAlv9 family protein-like protein	441	50.3	8.16	FALSE	4	2	2	2	0	Histomonas
0	High	Master Protein	KAH0797202	UBA/TS-N domain containing protein	199	22.6	4.83	FALSE	19	3	3	3	0	Histomonas
0	High	Master Protein	KAH0801063	vacuolar protein sorting-associated protein 41-like	740	85.3	7.21	FALSE	2	2	2	2	0	Histomonas
0	High	Master Protein	KAH0803233	60S ribosomal protein L33-A	113	12.7	10.29	FALSE	16	2	1	2	0	Histomonas
0	High	Master Protein	KAH0803844	Eukaryotic initiation factor 4E family protein	213	24.7	6.38	FALSE	9	2	2	2	0	Histomonas
0	High	Master Protein	KAH0798736	hypothetical protein	700	83.4	9.42	FALSE	5	2	2	2	0	Histomonas
0	High	Master Protein	KAH0798626	hypothetical protein	1032	119.6	7.83	FALSE	2	2	2	2	0	Histomonas
0	High	Master Protein	KAH0803455	protein SEY1	797	92.7	8.41	FALSE	2	2	2	2	0	Histomonas
0	High	Master Protein	KAH0807164	dnaK protein	751	86.3	5.1	FALSE	5	3	3	3	0	Histomonas
0	High	Master Protein	KAH0797460	protein Mo25	329	37.6	5.26	FALSE	6	2	2	2	0	Histomonas
0	High	Master Protein	KAH0804662	S-adenosyl-L-methionine-dependent methyltransferase	326	36.9	5.26	FALSE	7	2	2	2	0	Histomonas
0	High	Master Protein	KAH0801532	PCI domain containing protein	368	42.2	5.26	FALSE	6	2	2	2	0	Histomonas
0	High	Master Protein	KAH0806671	Thioredoxin family protein	116	12.9	6.14	FALSE	31	2	1	2	0	Histomonas
0	High	Master Protein	KAH0801403	Sua5/YciO/YrdC/YwlC family protein	348	37.7	6.35	FALSE	9	3	3	3	0	Histomonas
0	High	Master Protein	KAH0807049	COMM domain-containing protein 3	178	19.4	5.06	FALSE	8	2	2	3	0	Histomonas
0	High	Master Protein	KAH0798300	Proteasome/cyclosome repeat family protein	858	96.1	5.25	FALSE	4	3	3	3	0	Histomonas
0	High	Master Protein	KAH0803442	tRNA (uracil-5-)-methyltransferase-like A isoform X1	548	62.2	8.09	FALSE	3	2	2	2	0	Histomonas
0	High	Master Protein	KAH0804257	hypothetical protein	959	108.9	5	FALSE	3	2	2	2	0	Histomonas
0	High	Master Protein	KAH0796848	ARF GAP-like zinc finger-containing protein	335	38.8	9.19	FALSE	7	2	2	2	0	Histomonas
0	High	Master Protein	KAH0796620	YbaK/aminoacyl-tRNA synthetase-associated domain-containing protein	217	24.7	7.3	FALSE	16	2	2	2	0	Histomonas
0	High	Master Protein	P0CE48	Elongation factor Tu 2 OS=Escherichia coli (strain K12) OX=83333 GN=tufB PE=1 SV=1	394	43.3	5.45	FALSE	53	15	15	21	54.38	Ecoli
0	High	Master Protein	P0A6Y8	Chaperone protein DnaK OS=Escherichia coli (strain K12) OX=83333 GN=dnaK PE=1 SV=2	638	69.1	4.97	FALSE	37	15	15	20	48.7	Ecoli
0	High	Master Protein	P0AG67	30S ribosomal protein S1 OS=Escherichia coli (strain K12) OX=83333 GN=rpsA PE=1 SV=1	557	61.1	4.98	FALSE	34	12	12	15	46.31	Ecoli
0	High	Master Protein	C5A1D5	Chaperonin GroEL OS=Escherichia coli (strain K12 / MC4100 / BW2952) OX=595496 GN=groEL PE=1 SV=1	548	57.3	4.94	FALSE	38	12	12	16	37.15	Ecoli
0	High	Master Protein	P69910	Glutamate decarboxylase beta OS=Escherichia coli (strain K12) OX=83333 GN=gadB PE=1 SV=1	466	52.6	5.49	FALSE	33	9	9	14	34.01	Ecoli
0	High	Master Protein	P0A9B2	Glyceraldehyde-3-phosphate dehydrogenase A OS=Escherichia coli (strain K12) OX=83333 GN=gapA PE=1 SV=2	331	35.5	7.11	FALSE	41	9	9	12	31.26	Ecoli
0	High	Master Protein	P04949	Flagellin OS=Escherichia coli (strain K12) OX=83333 GN=fliC PE=1 SV=2	498	51.3	4.73	FALSE	29	9	9	9	24.07	Ecoli
0	High	Master Protein	P06959	Dihydrolipoyllysine-residue acetyltransferase component of pyruvate dehydrogenase complex OS=Escherichia coli (strain K12) OX=83333 GN=aceF PE=1 SV=3	630	66.1	5.17	FALSE	18	6	6	8	23.1	Ecoli
0	High	Master Protein	B1XB92	Glycerol kinase OS=Escherichia coli (strain K12 / DH10B) OX=316385 GN=glpK PE=3 SV=1	502	56.2	5.5	FALSE	27	12	12	13	22.78	Ecoli
0	High	Master Protein	C4ZUJ5	Elongation factor G OS=Escherichia coli (strain K12 / MC4100 / BW2952) OX=595496 GN=fusA PE=3 SV=1	704	77.5	5.38	FALSE	17	7	7	9	22.51	Ecoli
0	High	Master Protein	P69783	PTS system glucose-specific EIIA component OS=Escherichia coli (strain K12) OX=83333 GN=crr PE=1 SV=2	169	18.2	4.84	FALSE	47	6	6	6	21.99	Ecoli
0	High	Master Protein	P0A6Z3	Chaperone protein HtpG OS=Escherichia coli (strain K12) OX=83333 GN=htpG PE=1 SV=1	624	71.4	5.21	FALSE	15	8	8	9	20.85	Ecoli
0	High	Master Protein	P63284	Chaperone protein ClpB OS=Escherichia coli (strain K12) OX=83333 GN=clpB PE=1 SV=1	857	95.5	5.52	FALSE	10	7	7	8	20.66	Ecoli
0	High	Master Protein	P0A9Q7	Bifunctional aldehyde-alcohol dehydrogenase AdhE OS=Escherichia coli (strain K12) OX=83333 GN=adhE PE=1 SV=2	891	96.1	6.79	FALSE	16	9	9	12	20.65	Ecoli
0	High	Master Protein	P0A910	Outer membrane protein A OS=Escherichia coli (strain K12) OX=83333 GN=ompA PE=1 SV=1	346	37.2	6.42	FALSE	36	8	8	8	18.41	Ecoli
0	High	Master Protein	B1XDI9	Enolase OS=Escherichia coli (strain K12 / DH10B) OX=316385 GN=eno PE=3 SV=1	432	45.6	5.48	FALSE	31	7	7	9	18.4	Ecoli
0	High	Master Protein	P0ABB4	ATP synthase subunit beta OS=Escherichia coli (strain K12) OX=83333 GN=atpD PE=1 SV=2	460	50.3	5.01	FALSE	19	7	7	7	18.01	Ecoli
0	High	Master Protein	P00350	6-phosphogluconate dehydrogenase, decarboxylating OS=Escherichia coli (strain K12) OX=83333 GN=gnd PE=1 SV=2	468	51.4	5.15	FALSE	21	7	7	7	17.79	Ecoli
0	High	Master Protein	P0A825	Serine hydroxymethyltransferase OS=Escherichia coli (strain K12) OX=83333 GN=glyA PE=1 SV=1	417	45.3	6.48	FALSE	29	8	8	9	17.73	Ecoli
0	High	Master Protein	P0AE08	Alkyl hydroperoxide reductase C OS=Escherichia coli (strain K12) OX=83333 GN=ahpC PE=1 SV=2	187	20.7	5.17	FALSE	34	6	6	8	17.25	Ecoli
0	High	Master Protein	B1XD38	30S ribosomal protein S2 OS=Escherichia coli (strain K12 / DH10B) OX=316385 GN=rpsB PE=3 SV=1	241	26.7	7.14	FALSE	38	5	5	7	16.82	Ecoli
0	High	Master Protein	P02925	Ribose import binding protein RbsB OS=Escherichia coli (strain K12) OX=83333 GN=rbsB PE=1 SV=1	296	30.9	7.47	FALSE	25	5	5	7	16.13	Ecoli
0	High	Master Protein	P0AD61	Pyruvate kinase I OS=Escherichia coli (strain K12) OX=83333 GN=pykF PE=1 SV=1	470	50.7	6.09	FALSE	25	8	8	11	16.07	Ecoli
0	High	Master Protein	C5A0U7	Bifunctional purine biosynthesis protein PurH OS=Escherichia coli (strain K12 / MC4100 / BW2952) OX=595496 GN=purH PE=3 SV=1	529	57.3	5.78	FALSE	18	7	7	7	15.54	Ecoli
0	High	Master Protein	P0A799	Phosphoglycerate kinase OS=Escherichia coli (strain K12) OX=83333 GN=pgk PE=1 SV=2	387	41.1	5.22	FALSE	29	7	7	7	15.5	Ecoli
0	High	Master Protein	P08200	Isocitrate dehydrogenase [NADP] OS=Escherichia coli (strain K12) OX=83333 GN=icd PE=1 SV=1	416	45.7	5.26	FALSE	20	5	5	6	14.7	Ecoli
0	High	Master Protein	C4ZXY4	DNA protection during starvation protein OS=Escherichia coli (strain K12 / MC4100 / BW2952) OX=595496 GN=dps PE=3 SV=1	167	18.7	6.11	FALSE	38	5	5	7	13.75	Ecoli
0	High	Master Protein	C4ZZ12	ATP synthase subunit alpha OS=Escherichia coli (strain K12 / MC4100 / BW2952) OX=595496 GN=atpA PE=3 SV=1	513	55.2	6.13	FALSE	15	6	6	7	13.12	Ecoli
0	High	Master Protein	P0A7A9	Inorganic pyrophosphatase OS=Escherichia coli (strain K12) OX=83333 GN=ppa PE=1 SV=2	176	19.7	5.17	FALSE	34	5	5	6	12.94	Ecoli
0	High	Master Protein	P07017	Methyl-accepting chemotaxis protein II OS=Escherichia coli (strain K12) OX=83333 GN=tar PE=1 SV=2	553	59.9	5.57	FALSE	11	5	3	5	12.79	Ecoli
0	High	Master Protein	P00370	NADP-specific glutamate dehydrogenase OS=Escherichia coli (strain K12) OX=83333 GN=gdhA PE=1 SV=1	447	48.6	6.4	FALSE	10	3	2	4	12.45	Ecoli
0	High	Master Protein	B1XFM4	Trigger factor OS=Escherichia coli (strain K12 / DH10B) OX=316385 GN=tig PE=3 SV=1	432	48.2	4.88	FALSE	22	7	7	7	12.45	Ecoli
0	High	Master Protein	P0AC41	Succinate dehydrogenase flavoprotein subunit OS=Escherichia coli (strain K12) OX=83333 GN=sdhA PE=1 SV=1	588	64.4	6.27	FALSE	9	4	4	4	11.98	Ecoli
0	High	Master Protein	P0AB71	Fructose-bisphosphate aldolase class 2 OS=Escherichia coli (strain K12) OX=83333 GN=fbaA PE=1 SV=2	359	39.1	5.86	FALSE	14	3	3	4	11.74	Ecoli
0	High	Master Protein	P08839	Phosphoenolpyruvate-protein phosphotransferase OS=Escherichia coli (strain K12) OX=83333 GN=ptsI PE=1 SV=1	575	63.5	4.87	FALSE	15	6	6	6	11.67	Ecoli
0	High	Master Protein	C4ZUG9	30S ribosomal protein S3 OS=Escherichia coli (strain K12 / MC4100 / BW2952) OX=595496 GN=rpsC PE=3 SV=1	233	26	10.27	FALSE	26	4	4	5	11.42	Ecoli
0	High	Master Protein	C5A0L1	S-adenosylmethionine synthase OS=Escherichia coli (strain K12 / MC4100 / BW2952) OX=595496 GN=metK PE=3 SV=1	384	41.9	5.26	FALSE	11	3	3	4	11.38	Ecoli
0	High	Master Protein	B1XBZ0	DNA-directed RNA polymerase subunit beta' OS=Escherichia coli (strain K12 / DH10B) OX=316385 GN=rpoC PE=3 SV=1	1407	155.1	7.08	FALSE	5	4	4	4	11.14	Ecoli
0	High	Master Protein	P07395	Phenylalanine--tRNA ligase beta subunit OS=Escherichia coli (strain K12) OX=83333 GN=pheT PE=1 SV=2	795	87.3	5.3	FALSE	7	4	4	4	10.5	Ecoli
0	High	Master Protein	B1XB85	Triosephosphate isomerase OS=Escherichia coli (strain K12 / DH10B) OX=316385 GN=tpiA PE=1 SV=1	255	27	5.96	FALSE	25	5	5	5	10.15	Ecoli
0	High	Master Protein	C4ZSX4	Malate dehydrogenase OS=Escherichia coli (strain K12 / MC4100 / BW2952) OX=595496 GN=mdh PE=3 SV=1	312	32.3	5.77	FALSE	22	5	5	5	10.09	Ecoli
0	High	Master Protein	P0AET2	Acid stress chaperone HdeB OS=Escherichia coli (strain K12) OX=83333 GN=hdeB PE=1 SV=1	108	12	6.01	FALSE	44	3	3	3	10.08	Ecoli
0	High	Master Protein	C4ZQD2	NAD(P)H dehydrogenase (quinone) OS=Escherichia coli (strain K12 / MC4100 / BW2952) OX=595496 GN=BWG_0858 PE=3 SV=1	198	20.8	5.86	FALSE	36	4	4	4	10.01	Ecoli
0	High	Master Protein	C4ZYI0	Translation initiation factor IF-3 OS=Escherichia coli (strain K12 / MC4100 / BW2952) OX=595496 GN=infC PE=3 SV=1	180	20.6	9.52	FALSE	19	2	2	3	9.64	Ecoli
0	High	Master Protein	P0ABA0	ATP synthase subunit b OS=Escherichia coli (strain K12) OX=83333 GN=atpF PE=1 SV=1	156	17.3	6.24	FALSE	28	4	4	4	9.55	Ecoli
0	High	Master Protein	P0A8E7	UPF0234 protein YajQ OS=Escherichia coli (strain K12) OX=83333 GN=yajQ PE=1 SV=2	163	18.3	6.24	FALSE	28	3	3	3	9.47	Ecoli
0	High	Master Protein	C4ZRT7	Proline--tRNA ligase OS=Escherichia coli (strain K12 / MC4100 / BW2952) OX=595496 GN=proS PE=3 SV=1	572	63.7	5.24	FALSE	11	5	5	5	9.37	Ecoli
0	High	Master Protein	P15254	Phosphoribosylformylglycinamidine synthase OS=Escherichia coli (strain K12) OX=83333 GN=purL PE=1 SV=3	1295	141.3	5.41	FALSE	4	4	4	4	9.35	Ecoli
0	High	Master Protein	C4ZSQ5	Polyribonucleotide nucleotidyltransferase OS=Escherichia coli (strain K12 / MC4100 / BW2952) OX=595496 GN=pnp PE=3 SV=1	711	77.1	5.21	FALSE	10	4	4	4	9.19	Ecoli
0	High	Master Protein	B1XAE8	Phosphoribosylaminoimidazole-succinocarboxamide synthase OS=Escherichia coli (strain K12 / DH10B) OX=316385 GN=purC PE=3 SV=1	237	27	5.16	FALSE	21	4	4	4	9.12	Ecoli
0	High	Master Protein	B1XC24	Glucose-6-phosphate isomerase OS=Escherichia coli (strain K12 / DH10B) OX=316385 GN=pgi PE=3 SV=1	549	61.5	6.29	FALSE	18	8	8	8	9.04	Ecoli
0	High	Master Protein	P22259	Phosphoenolpyruvate carboxykinase (ATP) OS=Escherichia coli (strain K12) OX=83333 GN=pckA PE=1 SV=2	540	59.6	5.71	FALSE	11	4	4	4	8.97	Ecoli
0	High	Master Protein	P0AFG8	Pyruvate dehydrogenase E1 component OS=Escherichia coli (strain K12) OX=83333 GN=aceE PE=1 SV=2	887	99.6	5.68	FALSE	7	5	5	5	8.96	Ecoli
0	High	Master Protein	B1XDS8	Adenylosuccinate synthetase OS=Escherichia coli (strain K12 / DH10B) OX=316385 GN=purA PE=3 SV=1	432	47.3	5.49	FALSE	8	3	3	4	8.82	Ecoli
0	High	Master Protein	P28635	D-methionine-binding lipoprotein MetQ OS=Escherichia coli (strain K12) OX=83333 GN=metQ PE=1 SV=2	271	29.4	5.29	FALSE	23	3	3	3	8.75	Ecoli
0	High	Master Protein	B1X786	2,3-bisphosphoglycerate-dependent phosphoglycerate mutase OS=Escherichia coli (strain K12 / DH10B) OX=316385 GN=gpmA PE=3 SV=1	250	28.5	6.18	FALSE	14	3	3	3	8.69	Ecoli
0	High	Master Protein	P0C0L2	Peroxiredoxin OsmC OS=Escherichia coli (strain K12) OX=83333 GN=osmC PE=1 SV=2	143	15.1	5.86	FALSE	20	2	2	3	8.51	Ecoli
0	High	Master Protein	C4ZUH2	50S ribosomal protein L2 OS=Escherichia coli (strain K12 / MC4100 / BW2952) OX=595496 GN=rplB PE=3 SV=1	273	29.8	10.93	FALSE	15	3	3	3	8.43	Ecoli
0	High	Master Protein	P37647	2-dehydro-3-deoxygluconokinase OS=Escherichia coli (strain K12) OX=83333 GN=kdgK PE=1 SV=1	309	33.9	5.03	FALSE	29	4	4	4	8.28	Ecoli
0	High	Master Protein	B1XBY9	DNA-directed RNA polymerase subunit beta OS=Escherichia coli (strain K12 / DH10B) OX=316385 GN=rpoB PE=3 SV=1	1342	150.5	5.26	FALSE	5	5	5	6	8.25	Ecoli
0	High	Master Protein	C4ZUF6	50S ribosomal protein L15 OS=Escherichia coli (strain K12 / MC4100 / BW2952) OX=595496 GN=rplO PE=3 SV=1	144	15	11.18	FALSE	26	3	3	3	8.16	Ecoli
0	High	Master Protein	P0A836	Succinate--CoA ligase [ADP-forming] subunit beta OS=Escherichia coli (strain K12) OX=83333 GN=sucC PE=1 SV=1	388	41.4	5.52	FALSE	10	3	3	3	8.14	Ecoli
0	High	Master Protein	P02942	Methyl-accepting chemotaxis protein I OS=Escherichia coli (strain K12) OX=83333 GN=tsr PE=1 SV=2	551	59.4	4.97	FALSE	7	3	1	3	8.09	Ecoli
0	High	Master Protein	P0AA25	Thioredoxin 1 OS=Escherichia coli (strain K12) OX=83333 GN=trxA PE=1 SV=2	109	11.8	4.88	FALSE	39	3	3	3	7.99	Ecoli
0	High	Master Protein	C4ZXK1	Protein-export protein SecB OS=Escherichia coli (strain K12 / MC4100 / BW2952) OX=595496 GN=secB PE=3 SV=1	155	17.3	4.37	FALSE	23	2	2	2	7.96	Ecoli
0	High	Master Protein	B1XGI1	Threonine--tRNA ligase OS=Escherichia coli (strain K12 / DH10B) OX=316385 GN=thrS PE=3 SV=1	642	74	6.19	FALSE	7	4	4	4	7.88	Ecoli
0	High	Master Protein	P37769	2-dehydro-3-deoxy-D-gluconate 5-dehydrogenase OS=Escherichia coli (strain K12) OX=83333 GN=kduD PE=1 SV=2	253	27.1	5.43	FALSE	12	3	3	3	7.83	Ecoli
0	High	Master Protein	C4ZZ44	Ketol-acid reductoisomerase (NADP(+)) OS=Escherichia coli (strain K12 / MC4100 / BW2952) OX=595496 GN=ilvC PE=3 SV=1	491	54	5.31	FALSE	13	5	5	5	7.81	Ecoli
0	High	Master Protein	P0A9M8	Phosphate acetyltransferase OS=Escherichia coli (strain K12) OX=83333 GN=pta PE=1 SV=2	714	77.1	5.41	FALSE	5	3	3	3	7.76	Ecoli
0	High	Master Protein	B1XHD4	Aspartate--tRNA ligase OS=Escherichia coli (strain K12 / DH10B) OX=316385 GN=aspS PE=3 SV=1	590	65.9	5.69	FALSE	8	3	3	3	7.73	Ecoli
0	High	Master Protein	P0A867	Transaldolase A OS=Escherichia coli (strain K12) OX=83333 GN=talA PE=3 SV=1	316	35.6	6.27	FALSE	15	3	3	3	7.43	Ecoli
0	High	Master Protein	P21165	Xaa-Pro dipeptidase OS=Escherichia coli (strain K12) OX=83333 GN=pepQ PE=1 SV=2	443	50.1	5.99	FALSE	9	3	3	3	7.4	Ecoli
0	High	Master Protein	P0A7S9	30S ribosomal protein S13 OS=Escherichia coli (strain K12) OX=83333 GN=rpsM PE=1 SV=2	118	13.1	10.78	FALSE	22	2	2	3	7.36	Ecoli
0	High	Master Protein	P35340	Alkyl hydroperoxide reductase subunit F OS=Escherichia coli (strain K12) OX=83333 GN=ahpF PE=1 SV=2	521	56.1	5.68	FALSE	10	4	4	4	7.34	Ecoli
0	High	Master Protein	P0A991	Fructose-bisphosphate aldolase class 1 OS=Escherichia coli (strain K12) OX=83333 GN=fbaB PE=1 SV=2	350	38.1	6.73	FALSE	12	3	3	3	7.34	Ecoli
0	High	Master Protein	C4ZWC9	Leucine--tRNA ligase OS=Escherichia coli (strain K12 / MC4100 / BW2952) OX=595496 GN=leuS PE=3 SV=1	860	97.2	5.3	FALSE	5	3	3	4	7.29	Ecoli
0	High	Master Protein	P69776	Major outer membrane lipoprotein Lpp OS=Escherichia coli (strain K12) OX=83333 GN=lpp PE=1 SV=1	78	8.3	9.25	FALSE	49	3	3	5	7.23	Ecoli
0	High	Master Protein	P0ABK5	Cysteine synthase A OS=Escherichia coli (strain K12) OX=83333 GN=cysK PE=1 SV=2	323	34.5	6.06	FALSE	11	3	3	3	7.09	Ecoli
0	High	Master Protein	P0A908	MltA-interacting protein OS=Escherichia coli (strain K12) OX=83333 GN=mipA PE=1 SV=1	248	27.8	5.85	FALSE	14	2	2	2	7.02	Ecoli
0	High	Master Protein	P0A9K9	FKBP-type peptidyl-prolyl cis-trans isomerase SlyD OS=Escherichia coli (strain K12) OX=83333 GN=slyD PE=1 SV=1	196	20.8	5.05	FALSE	18	2	2	2	7.01	Ecoli
0	High	Master Protein	Q1PI83	Adenylate kinase (Fragment) OS=Escherichia coli (strain K12) OX=83333 GN=adk PE=3 SV=1	167	18.8	5.48	FALSE	22	3	3	3	6.87	Ecoli
0	High	Master Protein	P0AC38	Aspartate ammonia-lyase OS=Escherichia coli (strain K12) OX=83333 GN=aspA PE=1 SV=1	478	52.3	5.29	FALSE	17	5	5	5	6.78	Ecoli
0	High	Master Protein	P0A912	Peptidoglycan-associated lipoprotein OS=Escherichia coli (strain K12) OX=83333 GN=pal PE=1 SV=1	173	18.8	6.8	FALSE	21	3	3	3	6.55	Ecoli
0	High	Master Protein	P0A7X3	30S ribosomal protein S9 OS=Escherichia coli (strain K12) OX=83333 GN=rpsI PE=1 SV=2	130	14.8	10.95	FALSE	24	3	3	4	6.37	Ecoli
0	High	Master Protein	P0A7L0	50S ribosomal protein L1 OS=Escherichia coli (strain K12) OX=83333 GN=rplA PE=1 SV=2	234	24.7	9.64	FALSE	13	2	2	2	6.23	Ecoli
0	High	Master Protein	P0A6H5	ATP-dependent protease ATPase subunit HslU OS=Escherichia coli (strain K12) OX=83333 GN=hslU PE=1 SV=1	443	49.6	5.35	FALSE	7	2	2	2	6.18	Ecoli
0	High	Master Protein	P09373	Formate acetyltransferase 1 OS=Escherichia coli (strain K12) OX=83333 GN=pflB PE=1 SV=2	760	85.3	6.01	FALSE	5	3	3	3	6.08	Ecoli
0	High	Master Protein	P0AED0	Universal stress protein A OS=Escherichia coli (strain K12) OX=83333 GN=uspA PE=1 SV=2	144	16.1	5.29	FALSE	36	2	2	2	5.85	Ecoli
0	High	Master Protein	P0A9Y6	Cold shock-like protein CspC OS=Escherichia coli (strain K12) OX=83333 GN=cspC PE=1 SV=2	69	7.4	7.24	FALSE	42	2	2	2	5.7	Ecoli
0	High	Master Protein	P00959	Methionine--tRNA ligase OS=Escherichia coli (strain K12) OX=83333 GN=metG PE=1 SV=2	677	76.2	5.86	FALSE	4	2	2	2	5.64	Ecoli
0	High	Master Protein	P0AEE5	D-galactose-binding periplasmic protein OS=Escherichia coli (strain K12) OX=83333 GN=mglB PE=1 SV=1	332	35.7	6.02	FALSE	11	3	3	3	5.64	Ecoli
0	High	Master Protein	C5A0S5	50S ribosomal protein L10 OS=Escherichia coli (strain K12 / MC4100 / BW2952) OX=595496 GN=rplJ PE=3 SV=1	165	17.7	8.98	FALSE	24	3	3	3	5.6	Ecoli
0	High	Master Protein	P23847	Dipeptide-binding protein OS=Escherichia coli (strain K12) OX=83333 GN=dppA PE=1 SV=1	535	60.3	6.65	FALSE	11	4	4	4	5.48	Ecoli
0	High	Master Protein	P0ABJ9	Cytochrome bd-I ubiquinol oxidase subunit 1 OS=Escherichia coli (strain K12) OX=83333 GN=cydA PE=1 SV=1	522	58.2	6.81	FALSE	9	3	3	3	5.38	Ecoli
0	High	Master Protein	P0ACF8	DNA-binding protein H-NS OS=Escherichia coli (strain K12) OX=83333 GN=hns PE=1 SV=2	137	15.5	5.47	FALSE	15	2	2	2	5.29	Ecoli
0	High	Master Protein	P32162	UPF0381 protein YiiS OS=Escherichia coli (strain K12) OX=83333 GN=yiiS PE=1 SV=1	99	10.8	4.68	FALSE	36	2	2	2	5.28	Ecoli
0	High	Master Protein	Q46938	4-deoxy-L-threo-5-hexosulose-uronate ketol-isomerase OS=Escherichia coli (strain K12) OX=83333 GN=kduI PE=1 SV=1	278	31.1	6.13	FALSE	15	3	3	3	5.04	Ecoli
0	High	Master Protein	B1X9T7	Tryptophanase OS=Escherichia coli (strain K12 / DH10B) OX=316385 GN=tnaA PE=3 SV=1	471	52.7	6.23	FALSE	7	3	3	3	5.03	Ecoli
0	High	Master Protein	P0A870	Transaldolase B OS=Escherichia coli (strain K12) OX=83333 GN=talB PE=1 SV=2	317	35.2	5.21	FALSE	19	4	4	4	4.96	Ecoli
0	High	Master Protein	P0ABD3	Bacterioferritin OS=Escherichia coli (strain K12) OX=83333 GN=bfr PE=1 SV=1	158	18.5	4.81	FALSE	28	3	3	3	4.9	Ecoli
0	High	Master Protein	P37903	Universal stress protein F OS=Escherichia coli (strain K12) OX=83333 GN=uspF PE=1 SV=2	144	16	5.96	FALSE	26	3	3	3	4.76	Ecoli
0	High	Master Protein	B1XBQ6	Autonomous glycyl radical cofactor OS=Escherichia coli (strain K12 / DH10B) OX=316385 GN=grcA PE=3 SV=1	127	14.3	5.17	FALSE	25	3	3	3	4.72	Ecoli
0	High	Master Protein	B1X953	ADP-L-glycero-D-manno-heptose-6-epimerase OS=Escherichia coli (strain K12 / DH10B) OX=316385 GN=hldD PE=3 SV=1	310	34.9	4.93	FALSE	6	2	2	2	4.71	Ecoli
0	High	Master Protein	P09372	Protein GrpE OS=Escherichia coli (strain K12) OX=83333 GN=grpE PE=1 SV=1	197	21.8	4.75	FALSE	16	2	2	2	4.69	Ecoli
0	High	Master Protein	P27302	Transketolase 1 OS=Escherichia coli (strain K12) OX=83333 GN=tktA PE=1 SV=5	663	72.2	5.67	FALSE	3	2	2	2	4.59	Ecoli
0	High	Master Protein	P0A7J7	50S ribosomal protein L11 OS=Escherichia coli (strain K12) OX=83333 GN=rplK PE=1 SV=2	142	14.9	9.63	FALSE	17	2	2	2	4.55	Ecoli
0	High	Master Protein	C4ZQ19	Serine--tRNA ligase OS=Escherichia coli (strain K12 / MC4100 / BW2952) OX=595496 GN=serS PE=3 SV=1	430	48.4	5.5	FALSE	5	2	2	2	4.53	Ecoli
0	High	Master Protein	P36683	Aconitate hydratase B OS=Escherichia coli (strain K12) OX=83333 GN=acnB PE=1 SV=3	865	93.4	5.4	FALSE	3	2	2	2	4.51	Ecoli
0	High	Master Protein	P08194	Glycerol-3-phosphate transporter OS=Escherichia coli (strain K12) OX=83333 GN=glpT PE=1 SV=1	452	50.3	8.46	FALSE	4	2	2	2	4.51	Ecoli
0	High	Master Protein	P0AAI3	ATP-dependent zinc metalloprotease FtsH OS=Escherichia coli (strain K12) OX=83333 GN=ftsH PE=1 SV=1	644	70.7	6.24	FALSE	4	2	2	2	4.51	Ecoli
0	High	Master Protein	P0A9Z1	Nitrogen regulatory protein P-II 1 OS=Escherichia coli (strain K12) OX=83333 GN=glnB PE=1 SV=1	112	12.4	5.34	FALSE	27	2	2	3	4.47	Ecoli
0	High	Master Protein	P0A6X7	Integration host factor subunit alpha OS=Escherichia coli (strain K12) OX=83333 GN=ihfA PE=1 SV=1	99	11.3	9.35	FALSE	20	2	2	2	4.4	Ecoli
0	High	Master Protein	P04983	Ribose import ATP-binding protein RbsA OS=Escherichia coli (strain K12) OX=83333 GN=rbsA PE=1 SV=1	501	55	6.14	FALSE	8	2	2	2	4.4	Ecoli
0	High	Master Protein	P25665	5-methyltetrahydropteroyltriglutamate--homocysteine methyltransferase OS=Escherichia coli (strain K12) OX=83333 GN=metE PE=1 SV=6	753	84.6	5.92	FALSE	3	2	2	2	4.36	Ecoli
0	High	Master Protein	B1X6G0	50S ribosomal protein L5 OS=Escherichia coli (strain K12 / DH10B) OX=316385 GN=rplE PE=3 SV=1	179	20.3	9.48	FALSE	11	2	2	2	4.33	Ecoli
0	High	Master Protein	P0AB14	Uncharacterized protein YccJ OS=Escherichia coli (strain K12) OX=83333 GN=yccJ PE=1 SV=1	75	8.5	4.74	FALSE	32	2	2	2	4.16	Ecoli
0	High	Master Protein	P0A972	Cold shock-like protein CspE OS=Escherichia coli (strain K12) OX=83333 GN=cspE PE=1 SV=2	69	7.5	8.54	FALSE	32	2	2	2	4.16	Ecoli
0	High	Master Protein	P0A9C0	Anaerobic glycerol-3-phosphate dehydrogenase subunit A OS=Escherichia coli (strain K12) OX=83333 GN=glpA PE=1 SV=1	542	58.9	6.64	FALSE	4	2	2	2	3.9	Ecoli
0	High	Master Protein	P09394	Glycerophosphodiester phosphodiesterase, periplasmic OS=Escherichia coli (strain K12) OX=83333 GN=glpQ PE=1 SV=2	358	40.8	5.6	FALSE	11	2	2	2	3.83	Ecoli
0	High	Master Protein	P0ADU5	Protein YgiW OS=Escherichia coli (strain K12) OX=83333 GN=ygiW PE=1 SV=1	130	14	5.26	FALSE	17	2	2	2	3.64	Ecoli
0	High	Master Protein	P09127	Protein HemX OS=Escherichia coli (strain K12) OX=83333 GN=hemX PE=1 SV=1	393	42.9	4.82	FALSE	8	2	2	2	3.55	Ecoli
0	High	Master Protein	D0VEZ1	Biotin carboxylase OS=Escherichia coli LW1655F+ OX=527799 GN=accC PE=4 SV=1	449	49.3	7.11	FALSE	5	2	2	2	3.53	Ecoli
0	High	Master Protein	P0A9P0	Dihydrolipoyl dehydrogenase OS=Escherichia coli (strain K12) OX=83333 GN=lpdA PE=1 SV=2	474	50.7	6.15	FALSE	8	2	2	2	3.48	Ecoli
0	High	Master Protein	B1XDJ0	CTP synthase OS=Escherichia coli (strain K12 / DH10B) OX=316385 GN=pyrG PE=3 SV=1	545	60.3	5.94	FALSE	5	3	3	3	3.42	Ecoli
0	High	Master Protein	P0AEU0	Histidine-binding periplasmic protein OS=Escherichia coli (strain K12) OX=83333 GN=hisJ PE=1 SV=1	260	28.5	5.6	FALSE	12	2	2	2	2.99	Ecoli
0	High	Master Protein	P0A8N3	Lysine--tRNA ligase OS=Escherichia coli (strain K12) OX=83333 GN=lysS PE=1 SV=2	505	57.6	5.24	FALSE	6	2	2	2	2.94	Ecoli
0	High	Master Protein	P0ABH7	Citrate synthase OS=Escherichia coli (strain K12) OX=83333 GN=gltA PE=1 SV=1	427	48	6.68	FALSE	7	3	3	3	2.76	Ecoli
0	High	Master Protein	P60723	50S ribosomal protein L4 OS=Escherichia coli (strain K12) OX=83333 GN=rplD PE=1 SV=1	201	22.1	9.73	FALSE	11	2	2	2	2.62	Ecoli
0	High	Master Protein	P00957	Alanine--tRNA ligase OS=Escherichia coli (strain K12) OX=83333 GN=alaS PE=1 SV=2	876	96	5.81	FALSE	5	3	3	3	2.61	Ecoli
0	High	Master Protein	P22106	Asparagine synthetase B [glutamine-hydrolyzing] OS=Escherichia coli (strain K12) OX=83333 GN=asnB PE=1 SV=3	554	62.6	5.87	FALSE	5	2	2	2	2.53	Ecoli
0	High	Master Protein	P0AFF6	Transcription termination/antitermination protein NusA OS=Escherichia coli (strain K12) OX=83333 GN=nusA PE=1 SV=1	495	54.8	4.64	FALSE	4	2	2	2	2.52	Ecoli
0	High	Master Protein	P0A7Z4	DNA-directed RNA polymerase subunit alpha OS=Escherichia coli (strain K12) OX=83333 GN=rpoA PE=1 SV=1	329	36.5	5.06	FALSE	15	3	3	4	2.49	Ecoli
0	High	Master Protein	P00509	Aspartate aminotransferase OS=Escherichia coli (strain K12) OX=83333 GN=aspC PE=1 SV=1	396	43.5	5.77	FALSE	7	2	2	2	2.33	Ecoli
0	High	Master Protein	P0A6A3	Acetate kinase OS=Escherichia coli (strain K12) OX=83333 GN=ackA PE=1 SV=1	400	43.3	6.28	FALSE	13	3	3	3	2.26	Ecoli
0	High	Master Protein	P00864	Phosphoenolpyruvate carboxylase OS=Escherichia coli (strain K12) OX=83333 GN=ppc PE=1 SV=1	883	99	5.68	FALSE	2	2	2	2	2.24	Ecoli
0	High	Master Protein	P0A9Q9	Aspartate-semialdehyde dehydrogenase OS=Escherichia coli (strain K12) OX=83333 GN=asd PE=1 SV=1	367	40	5.58	FALSE	11	2	2	2	2.15	Ecoli
0	High	Master Protein	P0A9A6	Cell division protein FtsZ OS=Escherichia coli (strain K12) OX=83333 GN=ftsZ PE=1 SV=1	383	40.3	4.78	FALSE	6	2	2	2	2.14	Ecoli
0	High	Master Protein	P52697	6-phosphogluconolactonase OS=Escherichia coli (strain K12) OX=83333 GN=pgl PE=1 SV=2	331	36.3	5.27	FALSE	12	2	2	2	2.03	Ecoli
0	High	Master Protein	P07003	Pyruvate dehydrogenase [ubiquinone] OS=Escherichia coli (strain K12) OX=83333 GN=poxB PE=1 SV=1	572	62	6.28	FALSE	6	2	2	2	1.98	Ecoli
0	High	Master Protein	P77804	Protein YdgA OS=Escherichia coli (strain K12) OX=83333 GN=ydgA PE=1 SV=1	502	54.7	5.17	FALSE	4	2	2	2	1.96	Ecoli
0	High	Master Protein	P0AF96	Toxin-antitoxin biofilm protein TabA OS=Escherichia coli (strain K12) OX=83333 GN=tabA PE=1 SV=1	150	16.9	5.52	FALSE	29	2	2	2	1.96	Ecoli
0	High	Master Protein	P0A9C5	Glutamine synthetase OS=Escherichia coli (strain K12) OX=83333 GN=glnA PE=1 SV=2	469	51.9	5.47	FALSE	9	2	2	2	1.85	Ecoli
0	High	Master Protein	P37689	2,3-bisphosphoglycerate-independent phosphoglycerate mutase OS=Escherichia coli (strain K12) OX=83333 GN=gpmI PE=1 SV=1	514	56.2	5.29	FALSE	4	2	2	2	1.69	Ecoli
0	High	Master Protein	P0ADE6	Potassium binding protein Kbp OS=Escherichia coli (strain K12) OX=83333 GN=kbp PE=1 SV=2	149	16.1	6	FALSE	13	2	2	2	1.68	Ecoli
0	High	Master Protein	P37194	Outer membrane protein Slp OS=Escherichia coli (strain K12) OX=83333 GN=slp PE=1 SV=1	188	21	7.42	FALSE	10	2	2	2	1.67	Ecoli
0	High	Master Protein	P0ADG7	Inosine-5'-monophosphate dehydrogenase OS=Escherichia coli (strain K12) OX=83333 GN=guaB PE=1 SV=1	488	52	6.42	FALSE	7	2	2	2	1.67	Ecoli
0	High	Master Protein	P17315	Colicin I receptor OS=Escherichia coli (strain K12) OX=83333 GN=cirA PE=1 SV=2	663	73.9	5.29	FALSE	5	2	2	2	1.66	Ecoli
0	High	Master Protein	Q46856	Alcohol dehydrogenase YqhD OS=Escherichia coli (strain K12) OX=83333 GN=yqhD PE=1 SV=1	387	42.1	6.13	FALSE	10	2	2	2	1.62	Ecoli
0	High	Master Protein	B1XD39	Elongation factor Ts OS=Escherichia coli (strain K12 / DH10B) OX=316385 GN=tsf PE=3 SV=1	283	30.4	5.29	FALSE	5	2	2	2	0	Ecoli
0	High	Master Protein	P0ADY1	Periplasmic chaperone PpiD OS=Escherichia coli (strain K12) OX=83333 GN=ppiD PE=1 SV=1	623	68.1	5.07	FALSE	5	2	2	2	0	Ecoli
0	High	Master Protein	C4ZS34	Acyl carrier protein OS=Escherichia coli (strain K12 / MC4100 / BW2952) OX=595496 GN=acpP PE=3 SV=1	78	8.6	4.06	FALSE	32	2	2	2	0	Ecoli
0	High	Master Protein	B1XDV3	50S ribosomal protein L9 OS=Escherichia coli (strain K12 / DH10B) OX=316385 GN=rplI PE=3 SV=1	149	15.8	6.58	FALSE	10	2	2	2	0	Ecoli
0	High	Master Protein	P0A759	Glucosamine-6-phosphate deaminase OS=Escherichia coli (strain K12) OX=83333 GN=nagB PE=1 SV=1	266	29.8	6.9	FALSE	15	2	2	2	0	Ecoli
0	High	Master Protein	P00363	Fumarate reductase flavoprotein subunit OS=Escherichia coli (strain K12) OX=83333 GN=frdA PE=1 SV=3	602	65.9	6.28	FALSE	3	2	2	2	0	Ecoli
0	High	Master Protein	P00946	Mannose-6-phosphate isomerase OS=Escherichia coli (strain K12) OX=83333 GN=manA PE=1 SV=1	391	42.8	5.44	FALSE	8	2	2	2	0	Ecoli
